# Supplementary material for: Integrating human endogenous retroviruses into transcriptome-wide association studies highlights novel risk factors for major psychiatric conditions
Source: Nat Commun. 2024 May 22;15:3803. doi: 10.1038/s41467-024-48153-z (PMC11111684; doi:10.1038/s41467-024-48153-z)
Supplement: Supplementary file 4 — Supplementary Data 1 [file 41467_2024_48153_MOESM4_ESM.xlsx]

## Sheet: Supplementary Data 1
Supplementary Data 1. List of significant expression signatures associated with attention deficit hyperactivity disorder (GWAS N = 55,374), autism spectrum conditions (GWAS N = 46,350), bipolar disorder (GWAS N = 413,466), major depressive disorder (GWAS N = 807,553), and schizophrenia (GWAS N = 161,405) in an rTWAS analysis. The table only shows expression signatures that survive multiple testin…
TRAIT	PANEL	ID	CHR	Start	End	HSQ	BEST.GWAS.ID	BEST.GWAS.Z	EQTL.ID	EQTL.R2	EQTL.Z	EQTL.GWAS.Z	NSNP	NWGT	MODEL	MODELCV.R2	MODELCV.PV	TWAS.Z	TWAS.P	TWAS.Bonferroni.P	GWAS_pop	rTWAS_weights_pop
Attention deficit hyperactivity disorder	DLPFC CMC	KDM4A	1	44115820	44171189	0.0399	rs17531412	-7.12	rs6697354	0.030228	-4.91	6.189	913	1	top1	0.03	2e-05	-6.189	6.05e-10	4.91381e-06	EUR	EUR
Attention deficit hyperactivity disorder	DLPFC CMC	SZT2	1	43855553	43919918	0.0596	rs17531412	-7.12	rs6692611	0.039817	-5.7	3.58	798	11	lasso	0.046	1.4e-07	-5.83051	5.53e-09	4.49147e-05	EUR	EUR
Attention deficit hyperactivity disorder	DLPFC CMC	IPO13	1	44412622	44433694	0.0702	rs17531412	-7.12	rs803679	0.045923	-5.6	5.194	867	25	enet	0.053	1.8e-08	-5.20573	1.93e-07	0.00156755	EUR	EUR
Attention deficit hyperactivity disorder	DLPFC CMC	TIE1	1	43766653	43788779	0.0631	rs17531412	-7.12	rs1556580	0.040013	-5.71	-5.266	820	8	enet	0.043	3.5e-07	4.88709	1.02e-06	0.00828444	EUR	EUR
Attention deficit hyperactivity disorder	DLPFC CMC	PIDD1	11	799179	809753	0.4087	rs28633403	-5.05	rs7479183	0.343246	-13.94	-5.047	907	17	enet	0.34	1.4e-53	4.8277	1.38e-06	0.0112084	EUR	EUR
Attention deficit hyperactivity disorder	DLPFC CMC	DAG1	3	49506146	49573051	0.0434	rs62262061	4.88	rs80033912	-0.001768	-2.7	-2.074	454	454	bslmm	0.022	0.00028	4.80011	1.59e-06	0.012914	EUR	EUR
Attention deficit hyperactivity disorder	DLPFC CMC	RPLP2	11	809965	812880	0.7385	rs28633403	-5.05	rs10902222	0.521284	-17.32	-4.707	910	47	enet	0.56	2.5e-103	4.778	1.77e-06	0.0143759	EUR	EUR
Autism spectrum conditions	DLPFC CMC	KIZ	20	21106624	21227260	0.453	rs910805	6	rs2236178	0.513789	-17.28	5.517	760	4	lasso	0.52	2e-92	-5.5132	3.52e-08	0.000287056	EUR	EUR
Bipolar disorder	DLPFC CMC	TUBB	6	30685212	30693315	0.1143	rs144846110	-6.97	rs3129981	0.079	-7.62	-6.045	4034	4034	bslmm	0.079	6.2e-12	6.97034	3.16e-12	2.58614e-08	EUR	EUR
Bipolar disorder	DLPFC CMC	NMB	15	85198360	85201794	0.1796	rs61074241	-6.43	rs2271431	0.164	10.38	-6.074	897	8	lasso	0.18	1.4e-25	-6.67287	2.51e-11	2.05418e-07	EUR	EUR
Bipolar disorder	DLPFC CMC	TRIM27	6	28870779	28891765	0.0888	rs13194504	-7.02	rs393309	0.054398	6.81	3.7	1290	1290	blup	0.069	1.4e-10	6.5495	5.77e-11	4.72217e-07	EUR	EUR
Bipolar disorder	DLPFC CMC	ZSCAN2	15	85144217	85171027	0.0583	rs61074241	-6.43	rs184582541	0.0322	5.76	-5.9378	920	17	enet	0.041	6.9e-07	-6.38875	1.67e-10	1.36673e-06	EUR	EUR
Bipolar disorder	DLPFC CMC	SPCS1	3	52738971	52745164	0.3747	rs2336147	7.27	rs1821879	0.61283	-18.68	-6.397	829	30	lasso	0.62	3.8e-119	6.38505	1.71e-10	1.39946e-06	EUR	EUR
Bipolar disorder	DLPFC CMC	ATAT1	6	30594619	30614600	0.0322	rs144846110	-6.93	rs3095327	0.00398	-3.97	-6.216	3543	3543	bslmm	0.013	0.0035	6.37288	1.86e-10	1.52222e-06	EUR	EUR
Bipolar disorder	DLPFC CMC	WDR73	15	85182516	85197574	0.2055	rs61074241	-6.43	rs12906348	0.177	10.41	-6.134	913	1	top1	0.18	8.2e-26	-6.134	8.57e-10	7.01369e-06	EUR	EUR
Bipolar disorder	DLPFC CMC	STAB1	3	52529354	52558511	0.0957	rs2336147	7.27	rs11709284	0.191727	10.66	6.02	676	1	top1	0.19	5.4e-28	6.02	1.74e-09	1.42402e-05	EUR	EUR
Bipolar disorder	DLPFC CMC	BTN3A2	6	26365387	26378548	0.2858	rs13195402	-7.81	rs4712981	0.193504	-10.75	-4.094	1304	25	lasso	0.27	7.1e-40	5.9955	2.03e-09	1.66135e-05	EUR	EUR
Bipolar disorder	DLPFC CMC	STIMATE	3	52870235	52931564	0.1732	rs2336147	7.27	rs7617468	0.101946	-8.44	-6.873	1019	17	lasso	0.15	9e-22	5.93934	2.86e-09	2.34062e-05	EUR	EUR
Bipolar disorder	DLPFC CMC	NEK4	3	52742460	52804962	0.1221	rs2336147	7.27	rs11130321	0.192045	10.63	-6.159	962	30	enet	0.2	1.5e-28	-5.8342	5.4e-09	4.41936e-05	EUR	EUR
Bipolar disorder	DLPFC CMC	STK4	20	43595135	43708662	0.4353	rs67712855	-6.6	rs6073581	0.475388	-16.42	-6.161	1130	9	lasso	0.5	7.1e-86	5.7853	7.24e-09	5.92522e-05	EUR	EUR
Bipolar disorder	DLPFC CMC	CUL4A	13	113862507	113921422	0.3981	rs9549359	-5.88	rs2302756	0.496	-16.8	-5.695	1042	27	enet	0.5	2.4e-86	5.7369	9.64e-09	7.88938e-05	EUR	EUR
Bipolar disorder	DLPFC CMC	YIF1A	11	66052051	66056616	0.0366	rs475805	-6	rs11227439	0.034398	5.53	-4.802	586	2	lasso	0.039	1.6e-06	-5.71113	1.12e-08	9.16608e-05	EUR	EUR
Bipolar disorder	DLPFC CMC	PLEC	8	144989321	145050902	0.0793	rs7461753	5.84	rs10866916	0.048122	-6.1	5.2502	563	4	lasso	0.058	4.7e-09	-5.60556	2.08e-08	0.000170227	EUR	EUR
Bipolar disorder	DLPFC CMC	LRRC57	15	42830018	42841000	0.2539	rs4447398	5.95	rs34359922	0.443	-15.79	5.435	752	752	bslmm	0.44	1e-73	-5.56086	2.68e-08	0.000219331	EUR	EUR
Bipolar disorder	DLPFC CMC	GRINA	8	145064224	145067583	0.638	rs7461753	5.84	rs56127523	0.598479	-18.37	5.424	401	1	top1	0.6	1.8e-113	-5.424	5.83e-08	0.000477127	EUR	EUR
Bipolar disorder	DLPFC CMC	GRIN2A	16	9847261	10276785	0.1686	rs11647445	5.6	rs11642764	0.219	-11.4	5.375	2299	1	top1	0.22	3.6e-32	-5.375	7.66e-08	0.000626894	EUR	EUR
Bipolar disorder	DLPFC CMC	NKAPL	6	28227075	28228736	0.1001	rs17695758	-7.33	rs10456362	0.148837	-9.49	-5.318	948	1	top1	0.15	1.2e-21	5.318	1.05e-07	0.00085932	EUR	EUR
Bipolar disorder	DLPFC CMC	TAOK2	16	29985189	30003582	0.1279	rs12716973	4.8	rs7193532	0.137	8.98	-4.533	347	347	blup	0.15	1.6e-21	-5.27431	1.33e-07	0.00108847	EUR	EUR
Bipolar disorder	DLPFC CMC	MAD1L1	7	1855429	2272878	0.5136	rs11763870	-5.98	rs7792631	0.414648	-15.31	-4.386	1561	1561	bslmm	0.55	2.7e-99	5.21738	1.81e-07	0.0014813	EUR	EUR
Bipolar disorder	DLPFC CMC	MRPS33	7	140702410	140715028	0.0908	rs579518	-5.36	rs6662	0.140065	-8.98	-5.217	769	1	top1	0.14	2.2e-20	5.217	1.82e-07	0.00148949	EUR	EUR
Bipolar disorder	DLPFC CMC	ZKSCAN8	6	28109661	28127238	0.1176	rs17693963	-7.51	rs1904841	0.220989	11.25	-5.215	902	1	top1	0.22	1.6e-32	-5.215	1.84e-07	0.00150586	EUR	EUR
Bipolar disorder	DLPFC CMC	TMEM127	2	96914252	96931735	0.0453	rs4619651	-6.58	rs62152972	-0.000698	3.04	4.6	174	174	blup	0.0087	0.015	5.14282	2.71e-07	0.00221786	EUR	EUR
Bipolar disorder	DLPFC CMC	ALAS1	3	52232102	52248343	0.3226	rs2336147	7.27	rs352169	0.290919	-12.88	5.114	371	1	top1	0.29	5e-44	-5.114	3.15e-07	0.00257796	EUR	EUR
Bipolar disorder	DLPFC CMC	C4orf33	4	130014472	130037795	0.2191	rs318508	-4.84	rs57501568	0.186779	10.32	-4.506	1256	1256	bslmm	0.22	6.8e-33	-5.11189	3.19e-07	0.0026107	EUR	EUR
Bipolar disorder	DLPFC CMC	ZNF165	6	28048346	28057341	0.0413	rs17693963	-7.51	rs9380067	0.067448	-6.36	-5.108	893	1	top1	0.067	2.4e-10	5.1083	3.25e-07	0.0026598	EUR	EUR
Bipolar disorder	DLPFC CMC	CCDC25	8	27590833	27630170	0.1243	rs72609990	4.59	rs11778465	0.123422	-8.8	4.491	1729	44	enet	0.14	1.3e-20	-5.09908	3.41e-07	0.00279074	EUR	EUR
Bipolar disorder	DLPFC CMC	PCDHA11	5	140247768	140391932	0.067	rs59479	-5.07	rs59479	0.101	-7.77	-5.069	1051	1	top1	0.1	7.4e-15	5.069	4e-07	0.0032736	EUR	EUR
Bipolar disorder	DLPFC CMC	SFMBT1	3	52937588	53080766	0.0878	rs2336147	7.27	rs2878762	0.102037	7.81	-5.102	1121	3	lasso	0.11	1.8e-15	-5.05186	4.38e-07	0.00358459	EUR	EUR
Bipolar disorder	DLPFC CMC	MER4_20q13.13	20	48166848	48174581	0.3444	rs237460	5.87	rs6090988	0.270832	12.5	5.111	1177	6	lasso	0.27	8.3e-41	5.0371	4.73e-07	0.00387103	EUR	EUR
Bipolar disorder	DLPFC CMC	ITIH4	3	52846978	52864704	0.1467	rs2336147	7.27	rs4687657	0.180973	-10.5	-5.203	981	20	enet	0.21	1.6e-30	5.03628	4.75e-07	0.0038874	EUR	EUR
Bipolar disorder	DLPFC CMC	PARP10	8	145051321	145086940	0.6009	rs7461753	5.84	rs62530291	0.554975	-17.67	5.343	433	433	bslmm	0.57	6e-104	-5.03145	4.87e-07	0.00398561	EUR	EUR
Bipolar disorder	DLPFC CMC	TRIM26	6	30152232	30181204	0.346	rs3131894	-7.2	rs2284166	0.297	-13.02	-4.927	4754	1	top1	0.3	5.2e-45	4.927	8.35e-07	0.00683364	EUR	EUR
Bipolar disorder	DLPFC CMC	LYZL4	3	42438575	42452102	0.1513	rs11709009	4.63	rs11719048	0.063699	-6.94	4.375	1300	1300	bslmm	0.12	2.8e-17	-4.87212	1.1e-06	0.0090024	EUR	EUR
Bipolar disorder	DLPFC CMC	ZKSCAN7	3	44596685	44635665	0.3076	rs59212827	5.07	rs2372775	0.236067	-12.14	4.25	625	625	bslmm	0.31	2e-47	-4.81512	1.47e-06	0.0120305	EUR	EUR
Bipolar disorder	DLPFC CMC	FURIN	15	91411818	91426794	0.6341	rs2071382	-5.48	rs2071382	0.319	13.63	-5.481	1071	14	enet	0.41	1.4e-66	-4.80948	1.51e-06	0.0123578	EUR	EUR
Bipolar disorder	DLPFC CMC	GNL3	3	52715172	52728513	0.0426	rs2336147	7.27	rs13083798	0.005305	4	7.223	804	16	enet	0.031	1.8e-05	4.78239	1.73e-06	0.0141583	EUR	EUR
Bipolar disorder	DLPFC CMC	BTN3A3	6	26440700	26453643	0.5717	rs13195402	-7.81	rs34605993	0.042094	6.37	-6.998	1314	1314	bslmm	0.17	1e-24	-4.6815	2.85e-06	0.0233244	EUR	EUR
Bipolar disorder	DLPFC CMC	SUGP1	19	19386827	19431318	0.1567	rs111492783	5.3	rs8100097	0.218217	-11.21	4.628	940	1	top1	0.22	4.4e-32	-4.628	3.69e-06	0.030199	EUR	EUR
Bipolar disorder	DLPFC CMC	OLA1	2	174937175	175113327	0.3235	rs77796855	-5.13	rs142397557	0.463	-16.43	4.6172	1122	58	enet	0.48	4.7e-82	-4.6193	3.85e-06	0.0315084	EUR	EUR
Bipolar disorder	DLPFC CMC	SLC29A2	11	66129992	66139685	0.0355	rs475805	-6	rs8187658	0.038019	5.09	-4.619	558	1	top1	0.038	1.9e-06	-4.619	3.86e-06	0.0315902	EUR	EUR
Bipolar disorder	DLPFC CMC	PRIMA41_9q34.3	9	141066215	141069361	0.1579	rs4876928	4.89	rs35392415	0.036485	5.57	4.68624	175	5	lasso	0.049	7.4e-08	4.60801	4.07e-06	0.0333089	EUR	EUR
Bipolar disorder	DLPFC CMC	KIAA1109	4	123073486	123285322	0.1954	rs112481526	6.01	rs68145471	0.17574	10.13	-3.551	1058	40	enet	0.22	5.5e-33	-4.59757	4.27e-06	0.0349457	EUR	EUR
Bipolar disorder	DLPFC CMC	UBTF	17	42282401	42298994	0.7474	rs56412041	5.59	rs56412041	0.283835	-12.77	5.593	665	7	lasso	0.44	1.3e-73	-4.57659	4.73e-06	0.0387103	EUR	EUR
Bipolar disorder	DLPFC CMC	DOC2A	16	30016835	30034591	0.0359	rs12716973	4.8	rs8054556	0.00955	-3.74	-4.515	359	359	bslmm	0.017	0.0013	4.5746	4.77e-06	0.0390377	EUR	EUR
Bipolar disorder	DLPFC CMC	GABRA2	4	46245565	46477247	0.2916	rs535066	-4.78	rs489266	0.420363	-15.39	-4.553	1195	1	top1	0.42	1.2e-68	4.553	5.29e-06	0.0432934	EUR	EUR
Major depressive disorder	DLPFC CMC	ERVLE_1p31.1c	1	72899221	72901421	0.1946	rs2568958	-8.71	rs2568958	0.244847	-11.82	-8.715	665	1	top1	0.24	2.5e-36	8.715	2.91e-18	2.35128e-14	EUR	EUR
Major depressive disorder	DLPFC CMC	HERVFRD_1p31.1b	1	73154173	73160498	0.0587	rs2568958	-8.71	rs2568958	0.061123	-6.23	-8.715	423	1	top1	0.061	1.6e-09	8.715	2.91e-18	2.35128e-14	EUR	EUR
Major depressive disorder	DLPFC CMC	HERVL_1p31.1b	1	72778048	72784809	0.542	rs2568958	-8.71	rs2568958	0.63253	18.88	-8.715	712	19	lasso	0.64	5.1e-126	-8.60024	7.95e-18	6.4236e-14	EUR	EUR
Major depressive disorder	DLPFC CMC	NKAPL	6	28227075	28228736	0.1001	rs35243068	-9.12	rs10456362	0.148837	-9.49	-7.826	948	1	top1	0.15	1.2e-21	7.826	5.04e-15	4.07232e-11	EUR	EUR
Major depressive disorder	DLPFC CMC	HERVL32_1p31.1a	1	73002500	73005780	0.045	rs2568958	-8.71	rs1599339	0.000253	-4.24	-5.987	524	37	enet	0.021	0.00031	7.37354	1.66e-13	1.34128e-09	EUR	EUR
Major depressive disorder	DLPFC CMC	BTN3A2	6	26365387	26378548	0.2858	rs45527431	-7.57	rs4712981	0.193504	-10.75	-5.738	1304	25	lasso	0.27	7.1e-40	6.8563	7.07e-12	5.71256e-08	EUR	EUR
Major depressive disorder	DLPFC CMC	NEGR1	1	71861626	72748222	0.0407	rs2568958	-8.71	rs1824530	0.017073	-4.55	-6.922	1326	1326	blup	0.022	0.00027	6.84333	7.74e-12	6.25392e-08	EUR	EUR
Major depressive disorder	DLPFC CMC	ZKSCAN8	6	28109661	28127238	0.1176	rs13191038	-9.01	rs1904841	0.220989	11.25	-6.766	902	1	top1	0.22	1.6e-32	-6.766	1.32e-11	1.06656e-07	EUR	EUR
Major depressive disorder	DLPFC CMC	ZNF165	6	28048346	28057341	0.0413	rs13191038	-9.03	rs9380067	0.067448	-6.36	-6.694	893	1	top1	0.067	2.4e-10	6.694	2.17e-11	1.75336e-07	EUR	EUR
Major depressive disorder	DLPFC CMC	ZNF184	6	27418522	27440897	0.375	rs200484	-8.45	rs6456782	0.516313	-17.2	-6.074	1111	73	enet	0.54	4e-98	6.4639	1.02e-10	8.2416e-07	EUR	EUR
Major depressive disorder	DLPFC CMC	NRDC	1	52254863	52344477	0.5859	rs34172643	-5.6	rs6588415	0.369672	-14.68	-5.228	279	25	enet	0.57	8.4e-104	6.19882	5.69e-10	4.59752e-06	EUR	EUR
Major depressive disorder	DLPFC CMC	TRMT61A	14	103995533	104003410	0.0588	rs911554	-6.4	rs2021965	0.037992	5.9	4.188	1183	5	lasso	0.058	4.8e-09	6.06864	1.29e-09	1.04232e-05	EUR	EUR
Major depressive disorder	DLPFC CMC	HERVL32_1p31.1b	1	73006312	73009375	0.0416	rs2568958	-8.71	rs7549792	0.037952	-5.04	-5.663	521	1	top1	0.038	1.9e-06	5.663	1.49e-08	0.000120392	EUR	EUR
Major depressive disorder	DLPFC CMC	KLHDC8B	3	49209031	49213919	0.2875	rs13084037	5.64	rs13084037	0.21839	-11.22	5.638	334	1	top1	0.22	4.2e-32	-5.638	1.72e-08	0.000138976	EUR	EUR
Major depressive disorder	DLPFC CMC	DLST	14	75348594	75370446	0.0776	rs12588874	-5.84	rs2359237	0.064612	-6.64	-5.687	736	29	enet	0.076	1.5e-11	5.6011	2.13e-08	0.000172104	EUR	EUR
Major depressive disorder	DLPFC CMC	ERVLE_14q24.3	14	75261233	75262081	0.044	rs12588874	-5.84	rs4903262	0.051115	-5.74	-5.155	607	1	top1	0.051	3.5e-08	5.155	2.54e-07	0.00205232	EUR	EUR
Major depressive disorder	DLPFC CMC	TMEM42	3	44903396	44907162	0.2841	rs10429	5.11	rs10429	0.291732	-12.85	5.111	839	1	top1	0.29	3.6e-44	-5.111	3.2e-07	0.0025856	EUR	EUR
Major depressive disorder	DLPFC CMC	BTN3A3	6	26440700	26453643	0.5717	rs45527431	-7.57	rs34605993	0.042094	6.37	-7.023	1314	1314	bslmm	0.17	1e-24	-5.1041	3.32e-07	0.00268256	EUR	EUR
Major depressive disorder	DLPFC CMC	ERV316A3_9p23b	9	11450091	11455492	0.6325	rs72694269	-6.24	rs10116684	0.52682	17.35	-4.8	1693	33	enet	0.54	4.7e-97	-5.0601	4.19e-07	0.00338552	EUR	EUR
Major depressive disorder	DLPFC CMC	HML3_3p21.31b	3	49266692	49271511	0.0348	rs13084037	5.64	rs4955427	0.009409	-3.66	5.007	322	1	top1	0.0094	0.012	-5.007	5.53e-07	0.00446824	EUR	EUR
Major depressive disorder	DLPFC CMC	B3GLCT	13	31774112	31906413	0.0548	rs9529218	-6.34	rs1121122	0.0182	4.74	-5.297	1546	1546	blup	0.028	4.3e-05	-4.9675	6.78e-07	0.00547824	EUR	EUR
Major depressive disorder	DLPFC CMC	UBE4A	11	118230315	118269926	0.1224	rs2187490	5.15	rs3212264	0.074729	6.82	4.314	1255	1255	bslmm	0.079	5.7e-12	4.88086	1.06e-06	0.0085648	EUR	EUR
Major depressive disorder	DLPFC CMC	ERVLB4_9p23b	9	11329386	11331879	0.5442	rs72694269	-6.24	rs10116684	0.471233	16.33	-4.8	1592	1	top1	0.47	7e-80	-4.8	1.59e-06	0.0128472	EUR	EUR
Major depressive disorder	DLPFC CMC	ZNF197	3	44626380	44689963	0.1425	rs10429	5.11	rs2372775	0.113291	-8.14	4.788	657	1	top1	0.11	1.3e-16	-4.788	1.68e-06	0.0135744	EUR	EUR
Major depressive disorder	DLPFC CMC	GMPPB	3	49754277	49761406	0.0871	rs6790568	5.38	rs62262673	0.065067	6.7	5.348	485	24	enet	0.075	2.6e-11	4.73861	2.15e-06	0.017372	EUR	EUR
Major depressive disorder	DLPFC CMC	HTT	4	3043090	3245684	0.3553	rs3905238	-5.2	rs362271	0.401739	-15.15	-3.817	984	38	enet	0.45	1.3e-75	4.688	2.76e-06	0.0223008	EUR	EUR
Major depressive disorder	DLPFC CMC	AREL1	14	75120140	75179820	0.0826	rs12588874	-5.84	rs16661	0.056209	-6.88	5.5368	734	734	bslmm	0.076	1.6e-11	-4.60894	4.05e-06	0.032724	EUR	EUR
Major depressive disorder	DLPFC CMC	ZKSCAN7	3	44596685	44635665	0.3076	rs10429	5.11	rs2372775	0.236067	-12.14	4.788	625	625	bslmm	0.31	2e-47	-4.53818	5.67e-06	0.0458136	EUR	EUR
Major depressive disorder	DLPFC CMC	PPP1R13B	14	104199532	104313912	0.1466	rs911554	-6.4	rs113644913	0.154962	9.38	4.229	1415	1415	bslmm	0.16	2.1e-23	4.52723	5.98e-06	0.0483184	EUR	EUR
Schizophrenia	DLPFC CMC	TUBB	6	30685212	30693315	0.1143	rs1264355	-11.22	rs3129981	0.079	-7.62	-10.296	4034	4034	bslmm	0.079	6.2e-12	11.7161	1.05e-31	8.5953e-28	EUR	EUR
Schizophrenia	DLPFC CMC	NKAPL	6	28227075	28228736	0.1001	rs34706883	-13.19	rs10456362	0.148837	-9.49	-10.682	948	1	top1	0.15	1.2e-21	10.682	1.24e-26	1.01506e-22	EUR	EUR
Schizophrenia	DLPFC CMC	BTN3A2	6	26365387	26378548	0.2858	rs13195402	-12.52	rs4712981	0.193504	-10.75	-8.092	1304	25	lasso	0.27	7.1e-40	10.5167	7.23e-26	5.91848e-22	EUR	EUR
Schizophrenia	DLPFC CMC	ZSCAN26	6	28234836	28246001	0.0224	rs34706883	-13.19	rs41270599	0.020834	-4.61	-10.438	1001	1	top1	0.021	0.00035	10.438	1.66e-25	1.35888e-21	EUR	EUR
Schizophrenia	DLPFC CMC	ZBED9	6	28538312	28583989	0.13	rs2232429	-12.97	rs41270599	0.138571	8.95	-10.438	1223	1	top1	0.14	3.6e-20	-10.438	1.66e-25	1.35888e-21	EUR	EUR
Schizophrenia	DLPFC CMC	PPT2	6	32121218	32131455	0.1184	rs8192589	-11.25	rs3134947	0.0904	-7.66	-9.7	2918	12	lasso	0.1	3e-15	10.345	4.41e-25	3.61003e-21	EUR	EUR
Schizophrenia	DLPFC CMC	TRIM26	6	30152232	30181204	0.346	rs3131894	-12.03	rs2284166	0.297	-13.02	-10.261	4754	1	top1	0.3	5.2e-45	10.261	1.06e-24	8.67716e-21	EUR	EUR
Schizophrenia	DLPFC CMC	ZSCAN23	6	28399707	28411279	0.0515	rs149583087	-12.97	rs2531825	0.069409	6.74	-8.151	1146	8	lasso	0.073	3.9e-11	-9.5087	1.93e-21	1.5799e-17	EUR	EUR
Schizophrenia	DLPFC CMC	MAD1L1	7	1855429	2272878	0.5136	rs11763870	-10.11	rs7792631	0.414648	-15.31	-9.274	1561	1561	bslmm	0.55	2.7e-99	9.49863	2.13e-21	1.74362e-17	EUR	EUR
Schizophrenia	DLPFC CMC	ZNF322	6	26634611	26659980	0.1519	rs71206067	-12.62	rs11967852	0.182583	-10.47	-9.396	1292	1	top1	0.18	1.3e-26	9.396	5.67e-21	4.64146e-17	EUR	EUR
Schizophrenia	DLPFC CMC	C4A	6	31949834	31970458	0.1229	rs8192589	-11.25	rs389883	0.0439	-6.96	-5.543	3381	17	lasso	0.097	2.1e-14	8.9414	3.84e-19	3.14342e-15	EUR	EUR
Schizophrenia	DLPFC CMC	ATAT1	6	30594619	30614600	0.0322	rs1264355	-11.19	rs3095327	0.00398	-3.97	-10.392	3543	3543	bslmm	0.013	0.0035	8.7699	1.79e-18	1.46529e-14	EUR	EUR
Schizophrenia	DLPFC CMC	ERV316A3_6p22.1b	6	28309856	28315023	0.1532	rs35819751	-13.19	rs35191424	0.089269	8.24	-8.453	1054	17	lasso	0.13	2.2e-19	-8.7542	2.05e-18	1.67813e-14	EUR	EUR
Schizophrenia	DLPFC CMC	FURIN	15	91411818	91426794	0.6341	rs2071382	-8.55	rs2071382	0.319	13.63	-8.555	1071	14	enet	0.41	1.4e-66	-8.44241	3.11e-17	2.54585e-13	EUR	EUR
Schizophrenia	DLPFC CMC	ERV316A3_6p22.1n	6	29914697	29918189	0.4299	rs3131894	-12.11	rs1611658	0.32305	13.55	-9.312	4770	15	lasso	0.46	5.3e-77	-8.4308	3.43e-17	2.8078e-13	EUR	EUR
Schizophrenia	DLPFC CMC	CNNM2	10	104678051	104849979	0.1034	rs77420391	-8.38	rs12768205	0.044576	7.25	-6.079	1374	34	enet	0.09	2e-13	-8.41673	3.87e-17	3.16798e-13	EUR	EUR
Schizophrenia	DLPFC CMC	ZKSCAN8	6	28109661	28127238	0.1176	rs34706883	-13.19	rs1904841	0.220989	11.25	-8.33	902	1	top1	0.22	1.6e-32	-8.33	8.08e-17	6.61429e-13	EUR	EUR
Schizophrenia	DLPFC CMC	ZNF165	6	28048346	28057341	0.0413	rs34706883	-13.19	rs9380067	0.067448	-6.36	-8.197	893	1	top1	0.067	2.4e-10	8.1974	2.46e-16	2.01376e-12	EUR	EUR
Schizophrenia	DLPFC CMC	ERV316A3_6p21.33c	6	31431197	31436820	0.0341	rs4990036	-10.94	rs2534660	0.0174	-4.89	-5.6806	6566	15	enet	0.021	0.00033	8.0587	7.71e-16	6.31141e-12	EUR	EUR
Schizophrenia	DLPFC CMC	BTN3A3	6	26440700	26453643	0.5717	rs71557344	-12.58	rs34605993	0.042094	6.37	-11.008	1314	1314	bslmm	0.17	1e-24	-8.0481	8.41e-16	6.88443e-12	EUR	EUR
Schizophrenia	DLPFC CMC	ZSCAN31	6	28292470	28324048	0.523	rs34706883	-13.19	rs2531825	0.374173	-14.57	-8.151	1086	69	enet	0.42	2.3e-69	8.0122	1.13e-15	9.25018e-12	EUR	EUR
Schizophrenia	DLPFC CMC	GATAD2A	19	19496635	19619741	0.3615	rs2965189	8.17	rs2916068	0.50102	-16.91	8.0482	951	53	enet	0.52	6.7e-93	-7.7533	8.96e-15	7.33466e-11	EUR	EUR
Schizophrenia	DLPFC CMC	NAGA	22	42454338	42466846	0.0638	rs6002655	7.13	rs133377	0.021799	-6.09	-6.557	579	579	blup	0.049	7.2e-08	7.7447	9.58e-15	7.84219e-11	EUR	EUR
Schizophrenia	DLPFC CMC	NT5C2	10	104846942	105037362	0.2325	rs77420391	-8.38	rs10883826	0.163836	-10.07	-6.745	1367	38	enet	0.2	3.2e-29	7.69437	1.42e-14	1.16241e-10	EUR	EUR
Schizophrenia	DLPFC CMC	INO80E	16	30007036	30017114	0.0451	rs3814883	-7.68	rs3814883	0.0884	-7.21	-7.681	354	1	top1	0.088	3.6e-13	7.681	1.58e-14	1.29339e-10	EUR	EUR
Schizophrenia	DLPFC CMC	GIGYF2	2	233562009	233725315	0.0895	rs778371	8.53	rs188020433	0.0623	-6.47	7.9472	1495	7	lasso	0.084	1.2e-12	-7.59797	3.01e-14	2.46399e-10	EUR	EUR
Schizophrenia	DLPFC CMC	HSPA1L	6	31777396	31783060	0.7522	rs8192589	-11.25	rs2445689	0.477	-16.42	6.315	3997	74	enet	0.58	4.7e-108	-7.4559	8.92e-14	7.30191e-10	EUR	EUR
Schizophrenia	DLPFC CMC	STAB1	3	52529354	52558511	0.0957	rs2710323	-9.07	rs11709284	0.191727	10.66	7.449	676	1	top1	0.19	5.4e-28	7.449	9.41e-14	7.70303e-10	EUR	EUR
Schizophrenia	DLPFC CMC	TAOK2	16	29985189	30003582	0.1279	rs3814883	-7.68	rs7193532	0.137	8.98	-7.492	347	347	blup	0.15	1.6e-21	-7.43626	1.04e-13	8.51344e-10	EUR	EUR
Schizophrenia	DLPFC CMC	GNL3	3	52715172	52728513	0.0426	rs2710323	-9.07	rs13083798	0.005305	4	8.713	804	16	enet	0.031	1.8e-05	7.42662	1.11e-13	9.08646e-10	EUR	EUR
Schizophrenia	DLPFC CMC	MAU2	19	19431638	19469563	0.1939	rs2965189	8.17	rs2285627	0.369803	-14.56	7.198	929	51	enet	0.38	1.2e-59	-7.3034	2.8e-13	2.29208e-09	EUR	EUR
Schizophrenia	DLPFC CMC	RFTN2	2	198432948	198540769	0.1128	rs2564379	7.22	rs788014	0.105	-8.41	6.763	750	750	blup	0.14	4.3e-20	-7.22421	5.04e-13	4.12574e-09	EUR	EUR
Schizophrenia	DLPFC CMC	STK19	6	31938868	31950598	0.1158	rs8192589	-11.25	rs616634	0.0137	-5.19	-1.5882	3402	9	lasso	0.029	3.1e-05	7.196	6.2e-13	5.07532e-09	EUR	EUR
Schizophrenia	DLPFC CMC	DGKI	7	137065783	137531838	0.2915	rs13236574	-7.42	rs10954580	0.328109	13.67	-7.392	1194	18	lasso	0.34	2.4e-53	-7.1491	8.73e-13	7.14638e-09	EUR	EUR
Schizophrenia	DLPFC CMC	NR2C2AP	19	19312218	19314223	0.0226	rs2965189	8.17	rs2905421	0.004924	3.71	7.13	887	1	top1	0.0049	0.052	7.13	1e-12	8.186e-09	EUR	EUR
Schizophrenia	DLPFC CMC	ERV316A3_2q33.1g	2	200637283	200640291	0.0853	rs56155997	7.57	rs281789	0.0723	-7.06	7.409	687	687	bslmm	0.092	1e-13	-7.12639	1.03e-12	8.43158e-09	EUR	EUR
Schizophrenia	DLPFC CMC	DDR1	6	30844198	30867933	0.1719	rs1264355	-11.24	rs1264330	0.145	-9.08	-3.753	6671	16	lasso	0.16	1e-22	7.0398	1.92e-12	1.57171e-08	EUR	EUR
Schizophrenia	DLPFC CMC	STIMATE	3	52870235	52931564	0.1732	rs2710323	-9.07	rs7617468	0.101946	-8.44	-8.062	1019	17	lasso	0.15	9e-22	6.99646	2.63e-12	2.15292e-08	EUR	EUR
Schizophrenia	DLPFC CMC	SF3B1	2	198253239	198299803	0.0787	rs2564379	7.22	rs6434930	0.124	8.63	7.081	708	8	lasso	0.13	2.7e-18	6.98817	2.78e-12	2.27571e-08	EUR	EUR
Schizophrenia	DLPFC CMC	PGBD1	6	28249349	28270326	0.486	rs34706883	-13.19	rs7772827	0.508585	-16.95	-8.864	1027	72	enet	0.57	7.4e-104	6.9348	4.07e-12	3.3317e-08	EUR	EUR
Schizophrenia	DLPFC CMC	TRIM27	6	28870779	28891765	0.0888	rs34676049	-12.91	rs393309	0.054398	6.81	0.405	1290	1290	blup	0.069	1.4e-10	6.8963	5.34e-12	4.37132e-08	EUR	EUR
Schizophrenia	DLPFC CMC	SPCS1	3	52738971	52745164	0.3747	rs2710323	-9.07	rs1821879	0.61283	-18.68	-6.856	829	30	lasso	0.62	3.8e-119	6.88108	5.94e-12	4.86248e-08	EUR	EUR
Schizophrenia	DLPFC CMC	NEK4	3	52742460	52804962	0.1221	rs2710323	-9.07	rs11130321	0.192045	10.63	-6.652	962	30	enet	0.2	1.5e-28	-6.82192	8.98e-12	7.35103e-08	EUR	EUR
Schizophrenia	DLPFC CMC	DOC2A	16	30016835	30034591	0.0359	rs3814883	-7.68	rs8054556	0.00955	-3.74	-7.573	359	359	bslmm	0.017	0.0013	6.69587	2.14e-11	1.7518e-07	EUR	EUR
Schizophrenia	DLPFC CMC	ITIH4	3	52846978	52864704	0.1467	rs2710323	-9.07	rs4687657	0.180973	-10.5	-5.711	981	20	enet	0.21	1.6e-30	6.66494	2.65e-11	2.16929e-07	EUR	EUR
Schizophrenia	DLPFC CMC	EHMT2	6	31847536	31865475	0.2267	rs8192589	-11.25	rs2445689	0.0764	7.82	6.315	3230	30	enet	0.15	4.6e-22	6.6423	3.09e-11	2.52947e-07	EUR	EUR
Schizophrenia	DLPFC CMC	ARL3	10	104433488	104474154	0.0428	rs77420391	-8.38	rs10883767	0.038014	-5.41	-6.569	1203	1	top1	0.038	1.9e-06	6.569	5.07e-11	4.1503e-07	EUR	EUR
Schizophrenia	DLPFC CMC	ZSCAN16	6	28075467	28097860	0.046	rs34706883	-13.19	rs2531825	0.000752	-4.42	-8.151	896	896	blup	0.029	2.9e-05	6.4764	9.4e-11	7.69484e-07	EUR	EUR
Schizophrenia	DLPFC CMC	NDUFA6	22	42481530	42486888	0.1432	rs6002655	7.13	rs133382	0.198935	11.17	-6.606	581	22	enet	0.21	3.9e-31	-6.4714	9.71e-11	7.94861e-07	EUR	EUR
Schizophrenia	DLPFC CMC	PACSIN3	11	47199073	47207994	0.0398	rs12294921	6.79	rs3136487	0.019115	4.61	6.37	365	1	top1	0.019	0.00059	6.37	1.89e-10	1.54715e-06	EUR	EUR
Schizophrenia	DLPFC CMC	CYP2D6	22	42522501	42526867	0.1175	rs6002655	7.13	rs2743451	0.132774	8.86	6.365	592	1	top1	0.13	2.4e-19	6.365	1.95e-10	1.59627e-06	EUR	EUR
Schizophrenia	DLPFC CMC	SKIV2L	6	31926893	31937595	0.1447	rs8192589	-11.25	rs440454	0.0677	-7.04	-5.968	3285	3285	bslmm	0.11	3.3e-16	6.3312	2.43e-10	1.9892e-06	EUR	EUR
Schizophrenia	DLPFC CMC	BAG6	6	31606805	31620482	0.0892	rs1639109	-11.01	rs2445689	0.0663	6.24	6.315	5441	1	top1	0.066	3.4e-10	6.315	2.7e-10	2.21022e-06	EUR	EUR
Schizophrenia	DLPFC CMC	WDR73	15	85182516	85197574	0.2055	rs11638554	-6.85	rs12906348	0.177	10.41	-6.307	913	1	top1	0.18	8.2e-26	-6.307	2.84e-10	2.32482e-06	EUR	EUR
Schizophrenia	DLPFC CMC	OGFOD2	12	123459127	123464590	0.0958	rs1617156	6.4	rs7975763	0.073998	6.83	6.052	506	12	lasso	0.074	3.1e-11	6.2927	3.12e-10	2.55403e-06	EUR	EUR
Schizophrenia	DLPFC CMC	COA8	14	104029297	104073860	0.2374	rs10873538	7.29	rs12890820	0.322471	13.48	6.402	1268	6	lasso	0.34	2e-52	6.18301	6.29e-10	5.14899e-06	EUR	EUR
Schizophrenia	DLPFC CMC	ATG13	11	46639077	46696368	0.0335	rs1489192	7.37	rs61882709	0.012092	-4.96	7.359	345	10	enet	0.02	0.00041	-6.17752	6.51e-10	5.32909e-06	EUR	EUR
Schizophrenia	DLPFC CMC	ZSCAN9	6	28192664	28201265	0.1908	rs34706883	-13.19	rs2531825	0.228905	-11.43	-8.151	911	55	enet	0.25	1.1e-37	6.1731	6.7e-10	5.48462e-06	EUR	EUR
Schizophrenia	DLPFC CMC	HSPA1B	6	31795515	31798031	0.0705	rs8192589	-11.25	rs3130486	-0.00136	3.89	-7.296	3948	3948	bslmm	0.019	0.00063	-6.1451	7.99e-10	6.54061e-06	EUR	EUR
Schizophrenia	DLPFC CMC	MAPT	17	43971893	44105700	0.7446	rs147431626	-6.02	rs78005814	0.143334	-9.79	4.79661	1692	19	lasso	0.24	3.1e-35	-6.1365	8.44e-10	6.90898e-06	EUR	EUR
Schizophrenia	DLPFC CMC	NMB	15	85198360	85201794	0.1796	rs11638554	-6.85	rs2271431	0.164	10.38	-6.108	897	8	lasso	0.18	1.4e-25	-6.12023	9.34e-10	7.64572e-06	EUR	EUR
Schizophrenia	DLPFC CMC	ZBTB9	6	33421747	33425321	0.0467	rs113913737	-9.53	rs143799164	0.0101	4.03	-6.5675	2463	2463	bslmm	0.026	7e-05	-6.0964	1.08e-09	8.84088e-06	EUR	EUR
Schizophrenia	DLPFC CMC	PPIP5K1	15	43825660	43882406	0.1339	rs7048	-4.82	rs11853991	0.0609	-7.35	-4.743	259	259	blup	0.15	1.8e-21	6.07776	1.22e-09	9.98692e-06	EUR	EUR
Schizophrenia	DLPFC CMC	GMIP	19	19740285	19754466	0.2053	rs2965189	8.17	rs8101679	0.115851	-9.14	5.294	809	10	enet	0.14	5e-20	-5.9949	2.04e-09	1.66994e-05	EUR	EUR
Schizophrenia	DLPFC CMC	ERV316A3_17q21.31	17	43958912	43966178	0.0707	rs147431626	-6.02	rs76521502	0.055483	-6.27	-5.77049	1719	1719	bslmm	0.057	5.7e-09	5.9769	2.27e-09	1.85822e-05	EUR	EUR
Schizophrenia	DLPFC CMC	PDIA3	15	44038592	44065477	0.1038	rs7048	-4.82	rs141529063	0.0534	-6.48	-3.8553	242	242	blup	0.073	4.3e-11	5.97398	2.32e-09	1.89915e-05	EUR	EUR
Schizophrenia	DLPFC CMC	SCAF1	19	50145466	50161899	0.2693	rs12462756	-5.99	rs7258363	0.105186	8.52	-5.962	889	26	enet	0.15	4.8e-22	-5.9728	2.33e-09	1.90734e-05	EUR	EUR
Schizophrenia	DLPFC CMC	MRPS30	5	44809049	44820530	0.287	rs10035564	7.24	rs67274820	0.532	-17.48	5.82	755	21	lasso	0.53	1.1e-94	-5.90959	3.43e-09	2.8078e-05	EUR	EUR
Schizophrenia	DLPFC CMC	HAPLN4	19	19365565	19373613	0.0601	rs2965189	8.17	rs4808958	0.012679	4.35	5.683	932	932	bslmm	0.027	6e-05	5.8962	3.72e-09	3.04519e-05	EUR	EUR
Schizophrenia	DLPFC CMC	ERV316A3_6p22.1h	6	29735599	29740744	0.2206	rs3117326	-12.32	rs2905755	0.271819	-12.49	-5.813	4316	12	lasso	0.28	2.9e-42	5.8494	4.93e-09	4.0357e-05	EUR	EUR
Schizophrenia	DLPFC CMC	ZNF391	6	27342394	27371687	0.049	rs71559024	-13.36	rs980960	0.050008	-5.48	5.76	1207	1	top1	0.05	4.9e-08	-5.76	8.41e-09	6.88443e-05	EUR	EUR
Schizophrenia	DLPFC CMC	TNXB	6	32008930	32083111	0.1324	rs8192589	-11.25	rs2075564	0.0429	-6.53	4.8816	3022	9	lasso	0.071	8.9e-11	-5.7421	9.35e-09	7.65391e-05	EUR	EUR
Schizophrenia	DLPFC CMC	MER4_20q13.13	20	48166848	48174581	0.3444	rs6125656	5.81	rs6090988	0.270832	12.5	5.709	1177	6	lasso	0.27	8.3e-41	5.73154	9.95e-09	8.14507e-05	EUR	EUR
Schizophrenia	DLPFC CMC	ZNF804A	2	185463256	185804219	0.6564	rs7597593	5.65	rs1583049	0.286	12.9	4.445	1406	62	enet	0.55	6.5e-99	5.7137	1.11e-08	9.08646e-05	EUR	EUR
Schizophrenia	DLPFC CMC	MICB	6	31462658	31478901	0.0823	rs4990036	-10.94	rs2516400	0.0802	7.04	-5.689	6463	1	top1	0.08	4.6e-12	-5.689	1.28e-08	0.000104781	EUR	EUR
Schizophrenia	DLPFC CMC	MAPK3	16	30125426	30134827	0.0734	rs3814883	-7.68	rs11865086	0.0541	5.67	5.675	368	1	top1	0.054	1.4e-08	5.675	1.39e-08	0.000113785	EUR	EUR
Schizophrenia	DLPFC CMC	CENPM	22	42334741	42343156	0.1391	rs6002655	7.13	rs57986573	0.097943	7.79	-5.668	563	1	top1	0.098	1.8e-14	-5.668	1.44e-08	0.000117878	EUR	EUR
Schizophrenia	DLPFC CMC	GRIN2A	16	9847261	10276785	0.1686	rs7191183	6.28	rs11642764	0.219	-11.4	5.658	2299	1	top1	0.22	3.6e-32	-5.658	1.53e-08	0.000125246	EUR	EUR
Schizophrenia	DLPFC CMC	IRF3	19	50162826	50169132	0.6603	rs12462756	-5.99	rs10406006	0.404515	-15.23	-5.788	878	38	enet	0.42	1.9e-68	5.636	1.74e-08	0.000142436	EUR	EUR
Schizophrenia	DLPFC CMC	ZSCAN2	15	85144217	85171027	0.0583	rs11638554	-6.85	rs184582541	0.0322	5.76	-6.236	920	17	enet	0.041	6.9e-07	-5.62385	1.87e-08	0.000153078	EUR	EUR
Schizophrenia	DLPFC CMC	ATXN7	3	63848831	63989138	0.3307	rs832195	6.4	rs2241823	0.298401	13.39	5.284	1411	27	enet	0.38	3.3e-61	5.60389	2.1e-08	0.000171906	EUR	EUR
Schizophrenia	DLPFC CMC	ZFYVE21	14	104182067	104200005	0.0249	rs10873538	7.29	rs12894657	0.018634	-4.04	6.651	1241	1241	blup	0.021	0.00037	-5.59672	2.18e-08	0.000178455	EUR	EUR
Schizophrenia	DLPFC CMC	ALAS1	3	52232102	52248343	0.3226	rs2577831	-8.74	rs352169	0.290919	-12.88	5.58	371	1	top1	0.29	5e-44	-5.58	2.41e-08	0.000197283	EUR	EUR
Schizophrenia	DLPFC CMC	ARL17A	17	44577146	44657061	0.4371	rs71375338	-6.05	rs78005814	0.074023	-6.65	5.23412	557	30	enet	0.11	1.3e-15	-5.5391	3.04e-08	0.000248854	EUR	EUR
Schizophrenia	DLPFC CMC	ZNF276	16	89786808	89807333	0.444	rs4575535	-5.82	rs7189711	0.265	12.4	-4.15	712	34	enet	0.47	5.8e-80	-5.52969	3.21e-08	0.000262771	EUR	EUR
Schizophrenia	DLPFC CMC	PCDHAC1	5	140305884	140391932	0.1225	rs246024	-5.51	rs246072	0.154	-9.55	-5.503	1035	1	top1	0.15	2.5e-22	5.503	3.73e-08	0.000305338	EUR	EUR
Schizophrenia	DLPFC CMC	AGPAT1	6	32135989	32145873	0.1011	rs8192589	-11.25	rs3134950	0.0869	-7.17	5.498	2899	1	top1	0.087	5.7e-13	-5.498	3.84e-08	0.000314342	EUR	EUR
Schizophrenia	DLPFC CMC	SPATS2L	2	201170604	201346987	0.4394	rs11687313	7.61	rs842823	0.27	12.67	-5.398	1235	5	lasso	0.29	4e-43	-5.47837	4.29e-08	0.000351179	EUR	EUR
Schizophrenia	DLPFC CMC	ZDHHC5	11	57435219	57468654	0.0472	rs10896647	5.8	rs56392705	0.030472	-4.56	-5.403	927	1	top1	0.03	1.8e-05	5.403	6.55e-08	0.000536183	EUR	EUR
Schizophrenia	DLPFC CMC	CDK2AP1	12	123734659	123756881	0.0266	rs1617156	6.4	rs12821431	0.008732	-4.18	5.399	384	1	top1	0.0087	0.015	-5.399	6.7e-08	0.000548462	EUR	EUR
Schizophrenia	DLPFC CMC	CYP7B1	8	65500320	65711294	0.0571	rs7830315	5.54	rs10112206	0.0547	-5.92	5.36	1010	1	top1	0.055	1.2e-08	-5.36	8.32e-08	0.000681075	EUR	EUR
Schizophrenia	DLPFC CMC	MRPS33	7	140702410	140715028	0.0908	rs6662	-5.36	rs6662	0.140065	-8.98	-5.357	769	1	top1	0.14	2.2e-20	5.357	8.46e-08	0.000692536	EUR	EUR
Schizophrenia	DLPFC CMC	SUGP1	19	19386827	19431318	0.1567	rs2965189	8.17	rs8100097	0.218217	-11.21	5.339	940	1	top1	0.22	4.4e-32	-5.339	9.35e-08	0.000765391	EUR	EUR
Schizophrenia	DLPFC CMC	SNX19	11	130736145	130786374	0.1795	rs10791097	6.12	rs7106771	0.197385	10.61	5.333	1255	1	top1	0.2	7.5e-29	5.333	9.66e-08	0.000790768	EUR	EUR
Schizophrenia	DLPFC CMC	CORO1A	16	30194148	30200397	0.0942	rs3814883	-7.68	rs6565176	0.0642	-7.39	-4.03	327	31	enet	0.099	1.5e-14	5.27965	1.29e-07	0.00105599	EUR	EUR
Schizophrenia	DLPFC CMC	BAK1	6	33540324	33548070	0.426	rs169738	-6.8	rs210142	0.321	-13.58	-5.274	2148	1	top1	0.32	2.1e-49	5.274	1.33e-07	0.00108874	EUR	EUR
Schizophrenia	DLPFC CMC	NAT8	2	73867850	73869549	0.0952	rs56014217	5.64	rs1403284	0.075	7.79	5.466	614	2	lasso	0.085	8.9e-13	5.25269	1.5e-07	0.0012279	EUR	EUR
Schizophrenia	DLPFC CMC	HSPD1	2	198351308	198381461	0.018	rs2564379	7.22	rs17405686	0.0095	-4.18	-6.6351	687	11	enet	0.014	0.0033	5.23382	1.66e-07	0.00135888	EUR	EUR
Schizophrenia	DLPFC CMC	HML3_6p22.1	6	29843427	29849606	0.5298	rs3131894	-12.09	rs9259000	0.593465	18.34	4.837	4420	31	lasso	0.65	1.1e-128	5.2294	1.7e-07	0.00139162	EUR	EUR
Schizophrenia	DLPFC CMC	ABCB1	7	87132333	87342639	0.4543	rs6961419	5.29	rs4728700	0.37119	14.48	-5.033	783	6	lasso	0.43	5.5e-71	-5.22426	1.75e-07	0.00143255	EUR	EUR
Schizophrenia	DLPFC CMC	THAP3	1	6684928	6695646	0.2912	rs11122119	5.446	rs3174820	0.410767	15.58	5.118	972	20	enet	0.43	3e-70	5.22276	1.76e-07	0.00144074	EUR	EUR
Schizophrenia	DLPFC CMC	AGO4	1	36273617	36323491	0.0478	rs11263861	-5.61	rs96067	0.01335	5	-3.831	123	123	bslmm	0.04	1.1e-06	-5.20022	1.99e-07	0.00162901	EUR	EUR
Schizophrenia	DLPFC CMC	HERVK11_10q24.32	10	104597866	104604906	0.0416	rs77420391	-8.38	rs284855	0.03705	5.21	-5.174	1192	1	top1	0.037	2.5e-06	-5.174	2.29e-07	0.00187459	EUR	EUR
Schizophrenia	DLPFC CMC	RNASEH2C	11	65481476	65488289	0.0872	rs1784223	5.26	rs12281400	0.050575	-5.76	4.9175	727	18	lasso	0.058	4.5e-09	-5.14967	2.61e-07	0.00213655	EUR	EUR
Schizophrenia	DLPFC CMC	SFMBT1	3	52937588	53080766	0.0878	rs2710323	-9.07	rs2878762	0.102037	7.81	-5.334	1121	3	lasso	0.11	1.8e-15	-5.14505	2.67e-07	0.00218566	EUR	EUR
Schizophrenia	DLPFC CMC	LCMT2	15	43615847	43622780	0.3844	rs7048	-4.82	rs12906481	0.385	-15.03	-4.476	279	41	enet	0.41	4.4e-66	5.11596	3.12e-07	0.00255403	EUR	EUR
Schizophrenia	DLPFC CMC	TTC14	3	180319951	180335616	0.1962	rs7647398	-7.12	rs9866580	0.112313	8.34	-4.527	683	683	blup	0.13	1.9e-18	-5.10685	3.28e-07	0.00268501	EUR	EUR
Schizophrenia	DLPFC CMC	PPP1R13B	14	104199532	104313912	0.1466	rs10873538	7.29	rs113644913	0.154962	9.38	5.027	1415	1415	bslmm	0.16	2.1e-23	5.09255	3.53e-07	0.00288966	EUR	EUR
Schizophrenia	DLPFC CMC	PLCB2	15	40570377	40600136	0.338	rs56282503	6.15	rs2305645	0.144	-9.45	4.895	978	6	lasso	0.17	9.7e-25	-5.0689	4e-07	0.0032744	EUR	EUR
Schizophrenia	DLPFC CMC	EP300	22	41488596	41576081	0.1938	rs35060074	6.16	rs3818003	0.139772	9.61	5.945	433	12	lasso	0.17	1.2e-24	5.0686	4.01e-07	0.00328259	EUR	EUR
Schizophrenia	DLPFC CMC	B3GAT1	11	134248398	134282136	0.3623	rs4936215	-7.66	rs893953	0.250668	11.92	4.666	1649	50	enet	0.27	2.2e-40	5.03599	4.75e-07	0.00388835	EUR	EUR
Schizophrenia	DLPFC CMC	CNOT1	16	58553855	58663789	0.2682	rs368910221	-5.54	rs863433	0.254	-12.91	3.225	1478	95	enet	0.38	2.9e-60	-5.0355	4.77e-07	0.00390472	EUR	EUR
Schizophrenia	DLPFC CMC	PLCL1	2	198669317	199437305	0.2529	rs2564379	7.22	rs4549082	0.294	-12.94	5.033	1173	1	top1	0.29	1.3e-44	-5.033	4.83e-07	0.00395384	EUR	EUR
Schizophrenia	DLPFC CMC	SYNGAP1	6	33387438	33421466	0.3559	rs1480380	-9.65	rs411136	0.378	14.69	-5.028	2505	1	top1	0.38	4.8e-60	-5.028	4.96e-07	0.00406026	EUR	EUR
Schizophrenia	DLPFC CMC	SZT2	1	43855553	43919918	0.0596	rs1143702	6.9	rs6692611	0.039817	-5.7	3.763	798	11	lasso	0.046	1.4e-07	-5.0276	4.97e-07	0.00406844	EUR	EUR
Schizophrenia	DLPFC CMC	STAG1	3	136055078	136471245	0.1227	rs13100235	-4.95	rs548288	0.094939	-8.49	4.487	1250	15	lasso	0.11	5.9e-16	-5.02219	5.11e-07	0.00418305	EUR	EUR
Schizophrenia	DLPFC CMC	FANCL	2	58386378	58468545	0.035	rs11682175	8.04	rs848279	0.0271	4.24	5.005	1130	1	top1	0.027	5.1e-05	5.005	5.59e-07	0.00457597	EUR	EUR
Schizophrenia	DLPFC CMC	LY6H	8	144239331	144242128	0.2629	rs7835528	-4.99	rs7830479	0.231389	-11.47	-4.985	1367	1	top1	0.23	3.7e-34	4.985	6.2e-07	0.00507532	EUR	EUR
Schizophrenia	DLPFC CMC	MFAP3	5	153418519	153600038	0.2213	rs17629195	5.34	rs1347798	0.299	13.29	4.753	1463	92	enet	0.33	5.2e-51	4.98132	6.32e-07	0.00517355	EUR	EUR
Schizophrenia	DLPFC CMC	PCDHA3	5	140180613	140391932	0.5466	rs246024	-5.51	rs7710380	0.414	15.41	4.909	1113	87	enet	0.55	7.9e-101	4.96863	6.74e-07	0.00551736	EUR	EUR
Schizophrenia	DLPFC CMC	FANCA	16	89793091	89883385	0.0656	rs4575535	-5.82	rs12149952	0.0411	5.5	4.491	707	15	enet	0.043	4.6e-07	4.95907	7.08e-07	0.00579569	EUR	EUR
Schizophrenia	DLPFC CMC	PRKD3	2	37477645	37551976	0.4759	rs7563610	-5.78	rs11893943	0.545	17.67	-5.148	1142	37	enet	0.56	1.9e-103	-4.95059	7.4e-07	0.00605764	EUR	EUR
Schizophrenia	DLPFC CMC	CAMKV	3	49895421	49907368	0.2966	rs2624847	-4.85	rs9859813	0.245931	-11.96	-3.704	458	93	enet	0.35	7.2e-55	4.95028	7.41e-07	0.00606583	EUR	EUR
Schizophrenia	DLPFC CMC	LRRC37A	17	44370099	44415443	0.5299	rs147431626	-6.03	rs2316771	0.41107	-15.4	-5.721	1018	1018	bslmm	0.44	1.9e-73	4.9404	7.8e-07	0.00638508	EUR	EUR
Schizophrenia	DLPFC CMC	ERVLE_5q31.3b	5	140646301	140649520	0.0386	rs246024	-5.51	rs17524962	-0.00174	2.86	0.33	1042	1042	bslmm	0.026	8e-05	4.91041	9.09e-07	0.00744107	EUR	EUR
Schizophrenia	DLPFC CMC	L3MBTL2	22	41601286	41627275	0.102	rs35060074	6.15	rs2179744	0.083454	8.01	6.018	349	11	enet	0.1	2.7e-15	4.898	9.68e-07	0.00792405	EUR	EUR
Schizophrenia	DLPFC CMC	ZDHHC2	8	17013991	17082308	0.3848	rs6997380	4.88	rs2959619	0.433149	-15.63	4.712	1579	5	lasso	0.44	1.4e-73	-4.8692	1.12e-06	0.00916832	EUR	EUR
Schizophrenia	DLPFC CMC	PCDHA2	5	140174437	140391932	0.0849	rs246024	-5.51	rs10223116	0.168	9.98	4.851	1115	1	top1	0.17	1.7e-24	4.851	1.23e-06	0.0100688	EUR	EUR
Schizophrenia	DLPFC CMC	ZBTB22	6	33282183	33285719	0.229	rs1480380	-9.65	rs3135405	0.228	-11.68	-4.49	2522	15	enet	0.23	3.2e-34	4.8481	1.25e-06	0.0102325	EUR	EUR
Schizophrenia	DLPFC CMC	LSM1	8	38020853	38034248	0.06	rs7001340	-5.53	rs55736052	0.08392	7.02	-4.845	532	1	top1	0.084	1.4e-12	-4.845	1.27e-06	0.0103962	EUR	EUR
Schizophrenia	DLPFC CMC	DDHD2	8	38082736	38133076	0.0918	rs7001340	-5.53	rs2306899	0.229092	-11.41	-4.838	686	1	top1	0.23	8.5e-34	4.838	1.31e-06	0.0107237	EUR	EUR
Schizophrenia	DLPFC CMC	KCNN3	1	154669931	154842757	0.0865	rs77885114	-4.731	rs12046459	0.016766	-4.8	3.978	937	8	lasso	0.035	4.6e-06	-4.82881	1.37e-06	0.0112148	EUR	EUR
Schizophrenia	DLPFC CMC	RABEP1	17	5185560	5289660	0.7493	rs55635734	4.44	rs1058398	0.562004	17.83	-4.277	1371	13	lasso	0.65	8.7e-131	-4.8093	1.51e-06	0.0123609	EUR	EUR
Schizophrenia	DLPFC CMC	SNAP91	6	84262599	84419410	0.0797	rs217336	-5.77	rs2207944	0.0332	-5.63	-5.453	708	708	blup	0.035	4.1e-06	4.7974	1.61e-06	0.0131795	EUR	EUR
Schizophrenia	DLPFC CMC	NDUFA2	5	140018325	140027356	0.2124	rs246024	-5.51	rs778593	0.296	12.95	4.766	928	1	top1	0.3	8e-45	4.766	1.88e-06	0.0153897	EUR	EUR
Schizophrenia	DLPFC CMC	AP3B2	15	83328033	83378864	0.0521	rs4779050	6.51	rs7163848	0.0382	5.35	-4.07	561	561	blup	0.04	1e-06	-4.76289	1.91e-06	0.0156353	EUR	EUR
Schizophrenia	DLPFC CMC	PTBP2	1	97187221	97289294	0.1246	rs61787924	4.695	rs12039854	0.12696	9.66	4.628	920	23	enet	0.18	6.5e-27	4.74417	2.09e-06	0.0171087	EUR	EUR
Schizophrenia	DLPFC CMC	MC1R	16	89978527	89987381	0.3329	rs4575535	-5.82	rs58181634	0.164	10.56	-1.948	567	27	enet	0.25	2.1e-37	-4.7261	2.29e-06	0.0187459	EUR	EUR
Schizophrenia	DLPFC CMC	PCDHA8	5	140220772	140391932	0.3883	rs246024	-5.51	rs10053586	0.558	18.07	4.623	1064	10	lasso	0.56	4.4e-103	4.71747	2.39e-06	0.0195645	EUR	EUR
Schizophrenia	DLPFC CMC	MER4_16q24.3	16	89738660	89750595	0.0405	rs4575535	-5.82	rs164749	0.00834	-4.65	-4.765	786	22	enet	0.021	0.00031	4.7092	2.49e-06	0.0203831	EUR	EUR
Schizophrenia	DLPFC CMC	DAXX	6	33286335	33290793	0.2964	rs1480380	-9.65	rs9278029	0.208	10.89	5.039	2512	60	enet	0.25	2.5e-37	4.7019	2.58e-06	0.0211199	EUR	EUR
Schizophrenia	DLPFC CMC	STK4	20	43595135	43708662	0.4353	rs7268941	-4.76	rs6073581	0.475388	-16.42	-4.543	1130	9	lasso	0.5	7.1e-86	4.68075	2.86e-06	0.023412	EUR	EUR
Schizophrenia	DLPFC CMC	ASB3	2	53759810	54087297	0.47	rs698855	-4.91	rs7558968	0.488	-16.65	-4.482	2069	52	enet	0.5	5.6e-86	4.67156	2.99e-06	0.0244761	EUR	EUR
Schizophrenia	DLPFC CMC	ZBED4	22	50247492	50283728	0.3583	rs9616204	5.35	rs1884557	0.473265	-16.54	4.597	1381	29	enet	0.53	3.2e-95	-4.6661	3.07e-06	0.025131	EUR	EUR
Schizophrenia	DLPFC CMC	HERVL_6q14.2	6	84067236	84074165	0.0209	rs217336	-5.77	rs2207944	-0.00107	-3.48	-5.453	822	822	blup	0.013	0.0035	4.6554	3.23e-06	0.0264408	EUR	EUR
Schizophrenia	DLPFC CMC	PRIMA4_2p13.1	2	73857596	73859496	0.1698	rs56014217	5.64	rs1403284	0.165	10.12	5.466	612	17	enet	0.18	9.7e-27	4.64233	3.45e-06	0.0282417	EUR	EUR
Schizophrenia	DLPFC CMC	NEMP1	12	57449426	57481846	0.3232	rs324017	-6.85	rs1044931	0.148506	9.66	3.805	708	708	bslmm	0.17	6.7e-25	4.6401	3.48e-06	0.0284873	EUR	EUR
Schizophrenia	DLPFC CMC	ELAC2	17	12894929	12921382	0.1041	rs12950148	5.77	rs2286341	0.15958	-10.16	-4.58584	1545	14	lasso	0.19	5.5e-27	4.634	3.59e-06	0.0293877	EUR	EUR
Schizophrenia	DLPFC CMC	CEBPZ	2	37428755	37458739	0.4601	rs7563610	-5.78	rs1137437	0.598	-18.36	-4.631	1080	1	top1	0.6	2.9e-113	4.631	3.64e-06	0.029797	EUR	EUR
Schizophrenia	DLPFC CMC	RPL12	9	130209953	130213685	0.188	rs3739554	4.49	rs10819292	0.12179	-8.89	-3.412	547	13	lasso	0.18	1.8e-26	4.6284	3.69e-06	0.0302063	EUR	EUR
Schizophrenia	DLPFC CMC	CHRNA2	8	27317273	27337400	0.0367	rs73229090	-7.25	rs11777131	-0.001339	3.47	-5.975	2058	2058	blup	0.0023	0.13	-4.6266	3.72e-06	0.0304519	EUR	EUR
Schizophrenia	DLPFC CMC	BANK1	4	102332443	102995969	0.0671	rs35225200	8.85	rs11931658	0.051356	-6.46	5.146	1872	1872	bslmm	0.057	6.5e-09	-4.60123	4.2e-06	0.0343812	EUR	EUR
Schizophrenia	DLPFC CMC	UFSP1	7	100486342	100487336	0.1715	rs314294	5.13	rs314330	0.068365	-7.37	-2.808	831	12	lasso	0.13	1.3e-18	4.58992	4.43e-06	0.036264	EUR	EUR
Schizophrenia	DLPFC CMC	TMED4	7	44617493	44621886	0.5838	rs10257749	-4.61	rs217378	0.521323	17.17	-4.533	1041	11	lasso	0.55	1e-98	-4.58867	4.46e-06	0.0365096	EUR	EUR
Schizophrenia	DLPFC CMC	YWHAB	20	43514343	43537173	0.3187	rs7268941	-4.76	rs8356	0.283323	-12.76	-4.57	970	1	top1	0.28	1e-42	4.57	4.88e-06	0.0399477	EUR	EUR
Schizophrenia	DLPFC CMC	PAFAH1B1	17	2496504	2588909	0.138	rs216198	-5.37	rs77785679	0.074981	-7.05	3.29325	942	942	bslmm	0.13	7e-19	-4.5661	4.97e-06	0.0406844	EUR	EUR
Schizophrenia	DLPFC CMC	TTYH3	7	2671595	2704436	0.4743	rs3800923	-8.07	rs66872721	0.300725	-13.34	4.714	1514	13	lasso	0.31	8.9e-47	-4.5527	5.3e-06	0.0433858	EUR	EUR
Schizophrenia	DLPFC CMC	ERV316A3_5q14.3j	5	89966143	89967359	0.0435	rs35060258	-5.68	rs1988093	0.0316	-4.98	3.262	1000	1000	blup	0.038	1.6e-06	-4.54629	5.46e-06	0.0446956	EUR	EUR
Schizophrenia	DLPFC CMC	IFT57	3	107879659	107941282	0.0243	rs696366	-4.61	rs11926884	0.007827	3.69	-3.997	1043	1043	bslmm	0.0093	0.013	-4.5423	5.56e-06	0.0455142	EUR	EUR
Schizophrenia	DLPFC CMC	ERV316A3_6p21.33b	6	31351523	31355060	0.1815	rs3095152	-11.01	rs2523466	0.134	8.76	-6.984	6591	6591	bslmm	0.16	4.7e-23	-4.5372	5.7e-06	0.0466602	EUR	EUR
Schizophrenia	DLPFC CMC	PITPNM2	12	123468027	123635637	0.0351	rs1617156	6.4	rs12811109	0.003208	-4.09	5.754	623	623	blup	0.019	0.00067	-4.5366	5.72e-06	0.0468239	EUR	EUR
Schizophrenia	DLPFC CMC	DNPH1	6	43193367	43197219	0.0334	rs6938026	-5.36	rs75187159	0.0339	-4.75	-4.534	447	1	top1	0.034	6.4e-06	4.534	5.79e-06	0.0473969	EUR	EUR
Schizophrenia	DLPFC CMC	REEP2	5	137774746	137782658	0.1338	rs11743810	-5	rs3798153	0.152	-9.42	4.527	635	1	top1	0.15	4.6e-22	-4.527	5.98e-06	0.0489523	EUR	EUR

## Sheet: Column names
Column name	Description
TRAIT	GWAS trait analysed
PANEL	Source of expression data
ID	Canonical gene or HERV ID
CHR	Chromosome
Start	Gene start
End	Gene end
HSQ	Heritability of the gene
BEST.GWAS.ID	rsID of the most significant GWAS SNP in locus
BEST.GWAS.Z	Z-score of the most significant GWAS SNP in locus
EQTL.ID	rsID of the best eQTL in the locus
EQTL.R2	Cross-validation R2 of the best eQTL in the locus
EQTL.Z	Z-score of the best eQTL in the locus
EQTL.GWAS.Z	GWAS Z-score for this eQTL
NSNP	Number of SNPs in the locus
NWGT	Number of SNPs with non-zero weights
MODEL	Best performing model
MODELCV.R2	Cross-validation R2 of the best performing model
MODELCV.PV	P-value from the cross-validation of the best performing model
TWAS.Z	TWAS z-score
TWAS.P	TWAS p-value
TWAS.Bonferroni.P	Bonferroni-adjusted TWAS p-value
GWAS_pop	Population analysed in GWAS
rTWAS_weights_pop	Reference population used to estimate LD
