# Supplementary material for: Integrating human endogenous retroviruses into transcriptome-wide association studies highlights novel risk factors for major psychiatric conditions
Source: Nat Commun. 2024 May 22;15:3803. doi: 10.1038/s41467-024-48153-z (PMC11111684; doi:10.1038/s41467-024-48153-z)
Supplement: Supplementary file 5 — Supplementary Data 2 [file 41467_2024_48153_MOESM5_ESM.xlsx]

## Sheet: Supplementary Data 2
Supplementary Data 2. Conditional and joint analyses performed within the FUSION pipeline further support HERV expression features as implicated in major psychiatric disorders. HERVs (highlighted in red) and canonical genes within this table correspond to genetic features whose expression-trait associations are conditional on the observed GWAS statistics at their loci.
TRAIT	ID	TWAS.Z	TWAS.P	JOINT.BETA	JOINT.BETA.SE	JOINT.Z	JOINT.P
Attention deficit hyperactivity disorder	KDM4A	-6.2	6e-10	-5.2	1	-5	5.6e-07
Attention deficit hyperactivity disorder	TIE1	4.9	1e-06	3.4	1	3.3	0.0011
Attention deficit hyperactivity disorder	PIDD1	4.8	1.4e-06	4.8	1	4.8	1.4e-06
Attention deficit hyperactivity disorder	DAG1	4.8	1.6e-06	4.8	1	4.8	1.6e-06
Autism spectrum conditions	KIZ	-5.5	3.5e-08	-5.5	1	-5.5	3.5e-08
Bipolar disorder	TUBB	7	3.2e-12	5.1	1.1	4.6	5.3e-06
Bipolar disorder	NMB	-6.7	2.5e-11	-6.7	1	-6.7	2.5e-11
Bipolar disorder	TRIM27	6.5	5.8e-11	4.3	1.1	3.9	0.00011
Bipolar disorder	SPCS1	6.4	1.7e-10	26.8	3.9	6.9	3.9e-12
Bipolar disorder	STAB1	6	1.7e-09	-30.6	5.1	-6	2e-09
Bipolar disorder	STIMATE	5.9	2.9e-09	13.5	1.9	7.1	1.1e-12
Bipolar disorder	STK4	5.8	7.2e-09	5.8	1	5.8	7.2e-09
Bipolar disorder	CUL4A	5.7	9.6e-09	5.7	1	5.7	9.6e-09
Bipolar disorder	YIF1A	-5.7	1.1e-08	-5.7	1	-5.7	1.1e-08
Bipolar disorder	PLEC	-5.6	2.1e-08	-5.6	1	-5.6	2.1e-08
Bipolar disorder	LRRC57	-5.6	2.7e-08	-5.6	1	-5.6	2.7e-08
Bipolar disorder	GRIN2A	-5.4	7.7e-08	-5.4	1	-5.4	7.7e-08
Bipolar disorder	TAOK2	-5.3	1.3e-07	-5.3	1	-5.3	1.3e-07
Bipolar disorder	MAD1L1	5.2	1.8e-07	5.2	1	5.2	1.8e-07
Bipolar disorder	MRPS33	5.2	1.8e-07	5.2	1	5.2	1.8e-07
Bipolar disorder	TMEM127	5.1	2.7e-07	5.1	1	5.1	2.7e-07
Bipolar disorder	C4orf33	-5.1	3.2e-07	-5.1	1	-5.1	3.2e-07
Bipolar disorder	CCDC25	-5.1	3.4e-07	-5.1	1	-5.1	3.4e-07
Bipolar disorder	PCDHA11	5.1	4e-07	5.1	1	5.1	4e-07
Bipolar disorder	SFMBT1	-5.1	4.4e-07	-5.2	1.6	-3.3	0.0011
Bipolar disorder	MER4_20q13.13	5	4.7e-07	5	1	5	4.7e-07
Bipolar disorder	LYZL4	-4.9	1.1e-06	-4.9	1	-4.9	1.1e-06
Bipolar disorder	FURIN	-4.8	1.5e-06	-4.8	1	-4.8	1.5e-06
Bipolar disorder	ZKSCAN7	-4.8	1.5e-06	-4.8	1	-4.8	1.5e-06
Bipolar disorder	SUGP1	-4.6	3.7e-06	-4.6	1	-4.6	3.7e-06
Bipolar disorder	OLA1	-4.6	3.9e-06	-4.6	1	-4.6	3.9e-06
Bipolar disorder	PRIMA41_9q34.3	4.6	4.1e-06	4.6	1	4.6	4.1e-06
Bipolar disorder	KIAA1109	-4.6	4.3e-06	-4.6	1	-4.6	4.3e-06
Bipolar disorder	UBTF	-4.6	4.7e-06	-4.6	1	-4.6	4.7e-06
Bipolar disorder	GABRA2	4.6	5.3e-06	4.6	1	4.6	5.3e-06
Major depressive disorder	ERVLE_1p31.1c	8.7	2.9e-18	8.7	1	8.7	2.9e-18
Major depressive disorder	NKAPL	7.8	5e-15	6.7	1	6.5	1e-10
Major depressive disorder	ZNF184	6.5	1e-10	4.9	1	4.7	2.3e-06
Major depressive disorder	NRDC	6.2	5.7e-10	6.2	1	6.2	5.7e-10
Major depressive disorder	TRMT61A	6.1	1.3e-09	6.1	1	6.1	1.3e-09
Major depressive disorder	KLHDC8B	-5.6	1.7e-08	-5.6	1	-5.6	1.7e-08
Major depressive disorder	DLST	5.6	2.1e-08	5.6	1	5.6	2.1e-08
Major depressive disorder	TMEM42	-5.1	3.2e-07	-5.1	1	-5.1	3.2e-07
Major depressive disorder	ERV316A3_9p23b	-5.1	4.2e-07	-5.1	1	-5.1	4.2e-07
Major depressive disorder	B3GLCT	-5	6.8e-07	-5	1	-5	6.8e-07
Major depressive disorder	UBE4A	4.9	1.1e-06	4.9	1	4.9	1.1e-06
Major depressive disorder	HTT	4.7	2.8e-06	4.7	1	4.7	2.8e-06
Schizophrenia	TUBB	11.7	1e-31	112.7	7.6	14.8	1.4e-49
Schizophrenia	BTN3A2	10.5	7.2e-26	64.9	3.5	18.7	4.4e-78
Schizophrenia	ZBED9	-10.4	1.7e-25	112	6.5	17.3	5.1e-67
Schizophrenia	PPT2	10.3	4.4e-25	-31	3.2	-9.6	8.5e-22
Schizophrenia	MAD1L1	9.5	2.1e-21	9.5	1	9.5	2.1e-21
Schizophrenia	FURIN	-8.4	3.1e-17	-8.4	1	-8.4	3.1e-17
Schizophrenia	ERV316A3_6p22.1n	-8.4	3.4e-17	-9.7	1.7	-5.8	5.7e-09
Schizophrenia	CNNM2	-8.4	3.9e-17	-8.4	1	-8.4	3.9e-17
Schizophrenia	ZNF165	8.2	2.5e-16	25.2	3.6	7.1	1.6e-12
Schizophrenia	ERV316A3_6p21.33c	8.1	7.7e-16	-29.2	2.4	-12	3.2e-33
Schizophrenia	ZSCAN31	8	1.1e-15	-164.6	12.3	-13.4	4.2e-41
Schizophrenia	GATAD2A	-7.8	9e-15	-7.8	1	-7.8	9e-15
Schizophrenia	NAGA	7.7	9.6e-15	13.2	2.2	6	2.6e-09
Schizophrenia	INO80E	7.7	1.6e-14	14.9	2.4	6.1	9.9e-10
Schizophrenia	GIGYF2	-7.6	3e-14	-7.6	1	-7.6	3e-14
Schizophrenia	STAB1	7.4	9.4e-14	4.9	1.2	4.2	2.8e-05
Schizophrenia	GNL3	7.4	1.1e-13	4.9	1.2	4.1	3.4e-05
Schizophrenia	RFTN2	-7.2	5e-13	-7.2	1	-7.2	5e-13
Schizophrenia	DGKI	-7.1	8.7e-13	-7.1	1	-7.1	8.7e-13
Schizophrenia	ERV316A3_2q33.1g	-7.1	1e-12	-5.9	1.1	-5.5	2.9e-08
Schizophrenia	TRIM27	6.9	5.3e-12	-31.8	3.2	-10.1	5.9e-24
Schizophrenia	EHMT2	6.6	3.1e-11	16.5	1.4	11.5	1.3e-30
Schizophrenia	ARL3	6.6	5.1e-11	6.6	1	6.6	5.1e-11
Schizophrenia	PACSIN3	6.4	1.9e-10	4.8	1.1	4.6	5.2e-06
Schizophrenia	WDR73	-6.3	2.8e-10	-6.3	1	-6.3	2.8e-10
Schizophrenia	OGFOD2	6.3	3.1e-10	6.3	1	6.3	3.1e-10
Schizophrenia	COA8	6.2	6.3e-10	6.2	1	6.2	6.3e-10
Schizophrenia	ATG13	-6.2	6.5e-10	-4.6	1.1	-4.3	1.8e-05
Schizophrenia	ZSCAN9	6.2	6.7e-10	205.4	12.7	16.2	3.2e-59
Schizophrenia	HSPA1B	-6.1	8e-10	-53.3	3.1	-17.2	3.6e-66
Schizophrenia	MAPT	-6.1	8.4e-10	-6.1	1	-6.1	8.4e-10
Schizophrenia	ZBTB9	-6.1	1.1e-09	-6.1	1	-6.1	1.1e-09
Schizophrenia	PPIP5K1	6.1	1.2e-09	6.1	1	6.1	1.2e-09
Schizophrenia	SCAF1	-6	2.3e-09	-6	1	-6	2.3e-09
Schizophrenia	MRPS30	-5.9	3.4e-09	-5.9	1	-5.9	3.4e-09
Schizophrenia	ZNF391	-5.8	8.4e-09	5	1.4	3.6	0.0003
Schizophrenia	MER4_20q13.13	5.7	9.9e-09	5.7	1	5.7	1e-08
Schizophrenia	ZNF804A	5.7	1.1e-08	5.7	1	5.7	1.1e-08
Schizophrenia	MAPK3	5.7	1.4e-08	-7.9	2.4	-3.2	0.0012
Schizophrenia	CENPM	-5.7	1.4e-08	6.1	2.2	2.8	0.0059
Schizophrenia	GRIN2A	-5.7	1.5e-08	-5.7	1	-5.7	1.5e-08
Schizophrenia	ATXN7	5.6	2.1e-08	5.6	1	5.6	2.1e-08
Schizophrenia	ZNF276	-5.5	3.2e-08	-5.5	1	-5.5	3.2e-08
Schizophrenia	PCDHAC1	5.5	3.7e-08	4.3	1.1	4	5.7e-05
Schizophrenia	SPATS2L	-5.5	4.3e-08	-3.4	1.1	-3.2	0.0016
Schizophrenia	ZDHHC5	5.4	6.5e-08	5.4	1	5.4	6.6e-08
Schizophrenia	CYP7B1	-5.4	8.3e-08	-5.4	1	-5.4	8.3e-08
Schizophrenia	MRPS33	5.4	8.5e-08	5.4	1	5.4	8.5e-08
Schizophrenia	SNX19	5.3	9.7e-08	5.3	1	5.3	9.7e-08
Schizophrenia	NAT8	5.3	1.5e-07	5.3	1	5.3	1.5e-07
Schizophrenia	ABCB1	-5.2	1.7e-07	-5.2	1	-5.2	1.7e-07
Schizophrenia	THAP3	5.2	1.8e-07	5.2	1	5.2	1.8e-07
Schizophrenia	AGO4	-5.2	2e-07	-5.2	1	-5.2	2e-07
Schizophrenia	RNASEH2C	-5.1	2.6e-07	-5.1	1	-5.1	2.6e-07
Schizophrenia	TTC14	-5.1	3.3e-07	-5.1	1	-5.1	3.3e-07
Schizophrenia	PLCB2	-5.1	4e-07	-5.1	1	-5.1	4e-07
Schizophrenia	EP300	5.1	4e-07	5.1	1	5.1	4e-07
Schizophrenia	B3GAT1	5	4.8e-07	5	1	5	4.8e-07
Schizophrenia	CNOT1	-5	4.8e-07	-5	1	-5	4.8e-07
Schizophrenia	SZT2	-5	5e-07	-5	1	-5	5e-07
Schizophrenia	STAG1	-5	5.1e-07	-5	1	-5	5.1e-07
Schizophrenia	FANCL	5	5.6e-07	5	1	5	5.6e-07
Schizophrenia	LY6H	5	6.2e-07	5	1	5	6.2e-07
Schizophrenia	MFAP3	5	6.3e-07	5	1	5	6.3e-07
Schizophrenia	PRKD3	-5	7.4e-07	-5	1	-5	7.4e-07
Schizophrenia	CAMKV	5	7.4e-07	5	1	5	7.4e-07
Schizophrenia	ERVLE_5q31.3b	4.9	9.1e-07	3.4	1.1	3.2	0.0015
Schizophrenia	ZDHHC2	-4.9	1.1e-06	-4.9	1	-4.9	1.1e-06
Schizophrenia	LSM1	-4.8	1.3e-06	-4.8	1	-4.8	1.3e-06
Schizophrenia	KCNN3	-4.8	1.4e-06	-4.8	1	-4.8	1.4e-06
Schizophrenia	RABEP1	-4.8	1.5e-06	-4.8	1	-4.8	1.5e-06
Schizophrenia	SNAP91	4.8	1.6e-06	4.8	1	4.8	1.6e-06
Schizophrenia	AP3B2	-4.8	1.9e-06	-4.8	1	-4.8	1.9e-06
Schizophrenia	PTBP2	4.7	2.1e-06	4.7	1	4.7	2.1e-06
Schizophrenia	STK4	4.7	2.9e-06	4.7	1	4.7	2.9e-06
Schizophrenia	ASB3	4.7	3e-06	4.7	1	4.7	3e-06
Schizophrenia	ZBED4	-4.7	3.1e-06	-4.7	1	-4.7	3.1e-06
Schizophrenia	NEMP1	4.6	3.5e-06	4.6	1	4.6	3.5e-06
Schizophrenia	ELAC2	4.6	3.6e-06	4.6	1	4.6	3.6e-06
Schizophrenia	CHRNA2	-4.6	3.7e-06	-4.6	1	-4.6	3.7e-06
Schizophrenia	RPL12	4.6	3.7e-06	4.6	1	4.6	3.7e-06
Schizophrenia	BANK1	-4.6	4.2e-06	-4.6	1	-4.6	4.2e-06
Schizophrenia	UFSP1	4.6	4.4e-06	4.6	1	4.6	4.4e-06
Schizophrenia	TMED4	-4.6	4.5e-06	-4.6	1	-4.6	4.5e-06
Schizophrenia	YWHAB	4.6	4.9e-06	4.6	1	4.6	4.9e-06
Schizophrenia	PAFAH1B1	-4.6	5e-06	-4.6	1	-4.6	5e-06
Schizophrenia	TTYH3	-4.6	5.3e-06	-4.6	1	-4.6	5.3e-06
Schizophrenia	ERV316A3_5q14.3j	-4.5	5.5e-06	-4.5	1	-4.5	5.5e-06
Schizophrenia	IFT57	-4.5	5.6e-06	-4.5	1	-4.5	5.6e-06
Schizophrenia	DNPH1	4.5	5.8e-06	4.5	1	4.5	5.8e-06
Schizophrenia	REEP2	-4.5	6e-06	-4.5	1	-4.5	6e-06

## Sheet: Column names
Column name	Description
TRAIT	GWAS trait analysed
ID	Canonical gene or HERV ID
TWAS.Z	TWAS z-score
TWAS.P	TWAS p-value
JOINT.BETA	Joint analysis beta
JOINT.BETA.SE	Joint analysis standard error
JOINT.Z	Joint analysis z-score
JOINT.P	Joint analysis p-value
