# Supplementary material for: Integrating human endogenous retroviruses into transcriptome-wide association studies highlights novel risk factors for major psychiatric conditions
Source: Nat Commun. 2024 May 22;15:3803. doi: 10.1038/s41467-024-48153-z (PMC11111684; doi:10.1038/s41467-024-48153-z)
Supplement: Supplementary file 6 — Supplementary Data 3 [file 41467_2024_48153_MOESM6_ESM.xlsx]

## Sheet: Supplementary Data 3
Supplementary Data 3. Fine-mapping analysis performed within the FOCUS pipeline further support specific HERV expression features as likely to explain GWAS signals at their locations. The table shows only expression features with a posterior inclusion probability (PIP) greater than 0.5 (i.e., more likely to explain GWAS signal).
TRAIT	ID	chrom	tx_start	tx_stop	block_genes	inference_pop1	cv.R2_pop1	cv.R2.pval_pop1	ldregion_pop1	twas_z_pop1	pips_pop1	in_cred_set_pop1
Attention deficit hyperactivity disorder	CAPZA2	7	116451124	116562103	30	lasso	0.445355	4.79581e-74	7:113716941-7:116779075	3.27	0.571	1
Attention deficit hyperactivity disorder	KDM4A	1	44115820	44171189	48	lasso	0.022442	0.000212149	1:43760070-1:44965723	-5.6	0.609	1
Attention deficit hyperactivity disorder	HPR	16	72097047	72111145	59	enet	0.241236	9.67056e-36	16:71064964-16:72933804	3.98	0.756	1
Attention deficit hyperactivity disorder	HARLEQUIN_3p24.3	3	20405455	20412938	11	bslmm	0.0262347	6.68091e-05	3:20092983-3:21643707	-1.45	0.787	1
Attention deficit hyperactivity disorder	TIE1	1	43766653	43788779	48	enet	0.0434996	3.54752e-07	1:43760070-1:44965723	5.17	0.8	1
Attention deficit hyperactivity disorder	HML3_3p24.3	3	20655875	20661982	11	enet	0.0934278	7.33951e-14	3:20092983-3:21643707	3.42	0.966	1
Autism spectrum conditions	KIZ	20	21106624	21227260	32	lasso	0.522899	1.99675e-92	20:20962779-20:22486125	-5.37	1	1
Bipolar disorder	STK19	6	31938868	31950598	92	lasso	0.0287605	3.101e-05	6:31572481-6:32682664	4.7	0.505	1
Bipolar disorder	YIF1A	11	66052051	66056616	123	lasso	0.0386377	1.55059e-06	11:65900152-11:67994432	-4.58	0.605	1
Bipolar disorder	IFT57	3	107879659	107941282	44	bslmm	0.00927514	0.0126229	3:106983607-3:109520531	-3.45	0.612	1
Bipolar disorder	TCAP	17	37821602	37822807	66	lasso	0.0654351	4.39315e-10	17:36812464-17:38872625	4.03	0.614	1
Bipolar disorder	CHMP1A	16	89707224	89724146	55	bslmm	0.0175554	0.000948536	16:89050157-16:90141477	4.34	0.661	1
Bipolar disorder	CACNB2	10	18429353	18832486	15	lasso	0.0258314	7.55284e-05	10:18537267-10:19715177	-3.15	0.675	1
Bipolar disorder	ABCF1	6	30539170	30564956	61	bslmm	0.0493375	6.0184e-08	6:30798697-6:31569901	6.18	0.676	1
Bipolar disorder	SSBP2	5	80708623	81047616	28	lasso	0.0967741	2.55825e-14	5:80482514-5:82025104	3.43	0.684	1
Bipolar disorder	CNNM3	2	97481982	97501119	116	bslmm	0.0240334	0.000130574	2:95429424-2:98992113	4.17	0.712	1
Bipolar disorder	SMG6	17	1963133	2207079	27	blup	0.189923	1.01806e-27	17:1174094-17:1923056	3.38	0.722	1
Bipolar disorder	ABR	17	906759	1133032	27	lasso	0.338983	1.29589e-52	17:1174094-17:1923056	-3.61	0.736	1
Bipolar disorder	STIMATE	3	52870235	52931564	79	lasso	0.149733	9.04607e-22	3:51839751-3:54076662	5.81	0.746	1
Bipolar disorder	RAMAC	15	83654962	83659809	86	bslmm	0.0277149	4.26015e-05	15:80861290-15:84258677	-2.87	0.747	1
Bipolar disorder	LRRFIP2	3	37094117	37225180	48	lasso	0.32593	3.18573e-50	3:36486859-3:38355715	3.7	0.75	1
Bipolar disorder	SPCS1	3	52738971	52745164	79	lasso	0.616751	3.80952e-119	3:51839751-3:54076662	6.24	0.775	1
Bipolar disorder	BTBD1	15	83685175	83736004	86	bslmm	0.212315	3.71088e-31	15:80861290-15:84258677	-3.21	0.78	1
Bipolar disorder	TRPT1	11	63991271	63993726	134	blup	0.147425	1.94988e-21	11:63805335-11:65896751	4.3	0.802	1
Bipolar disorder	PLEC	8	144989321	145050902	54	lasso	0.0576955	4.70657e-09	8:144236881-8:146282249	-5.49	0.842	1
Bipolar disorder	ZKSCAN3	6	28317724	28336949	59	bslmm	0.0151541	0.00199174	6:26798784-6:28017250	-5.89	0.872	1
Bipolar disorder	RHNO1	12	2985424	2998690	23	bslmm	0.0538891	1.50447e-08	12:1105400-12:2544245	-3.72	0.88	1
Bipolar disorder	NMB	15	85198360	85201794	62	lasso	0.175686	1.40172e-25	15:84262150-15:86641041	-6.52	0.925	1
Bipolar disorder	TUBB	6	30685212	30693315	85	bslmm	0.0792422	6.17743e-12	6:29738287-6:30797991	6.55	0.929	1
Bipolar disorder	UBTF	17	42282401	42298994	84	lasso	0.443396	1.29196e-73	17:41775043-17:43051948	-4.4	0.962	1
Bipolar disorder	SOX7	8	10581278	10588021	8	enet	0.0114538	0.00632549	8:9641034-8:10463197	-4.28	0.971	1
Bipolar disorder	REEP2	5	137774746	137782658	49	lasso	0.141711	1.29407e-20	5:136386984-5:139261005	-4.41	0.975	1
Bipolar disorder	TMEM127	2	96914252	96931735	116	blup	0.00865245	0.0154096	2:95429424-2:98992113	5.32	0.981	1
Bipolar disorder	MAD1L1	7	1855429	2272878	18	bslmm	0.549028	2.68285e-99	7:1363454-7:2061111	4.23	0.985	1
Bipolar disorder	BTN3A2	6	26365387	26378548	73	lasso	0.26642	7.11792e-40	6:25684653-6:26789628	5.74	0.989	1
Bipolar disorder	KIAA1109	4	123073486	123285322	19	enet	0.223996	5.47134e-33	4:122659257-4:124285735	-4.47	0.99	1
Bipolar disorder	TRIM26	6	30152232	30181204	58	lasso	0.293168	2.02877e-44	6:28918380-6:29737677	6.33	0.992	1
Bipolar disorder	ERV316A3_1p32.1c	1	61000028	61001802	17	enet	0.0379258	1.9242e-06	1:59891290-1:61922365	4.42	0.993	1
Bipolar disorder	MER4_20q13.13	20	48166848	48174581	37	lasso	0.271983	8.33218e-41	20:47205785-20:49238427	4.85	0.994	1
Bipolar disorder	FURIN	15	91411818	91426794	36	enet	0.410435	1.36824e-66	15:90548305-15:92158614	-4.69	0.995	1
Bipolar disorder	LCP2	5	169673237	169724819	13	enet	0.213567	2.36839e-31	5:168525690-5:169505282	-4.92	0.999	1
Bipolar disorder	CUL4A	13	113862507	113921422	26	enet	0.498532	2.39114e-86	13:113572874-13:115106996	5.72	1	1
Bipolar disorder	GRIN2A	16	9847261	10276785	7	lasso	0.214057	1.98608e-31	16:9801207-16:10425427	-5.36	1	1
Bipolar disorder	LRRC57	15	42830018	42841000	47	bslmm	0.44386	1.02187e-73	15:42778347-15:44189643	-5.3	1	1
Bipolar disorder	STK4	20	43595135	43708662	49	lasso	0.496576	7.13889e-86	20:42681088-20:44831696	5.65	1	1
Bipolar disorder	TRIM27	6	28870779	28891765	46	blup	0.0692648	1.35234e-10	6:28018469-6:28916972	7.06	1	1
Major depressive disorder	AGBL4	1	48998526	50489626	6	enet	0.123185	5.52978e-18	1:48985428-1:49892848	2.45	0.532	1
Major depressive disorder	AIF1	6	31582994	31584798	61	enet	0.0241574	0.000125732	6:30798697-6:31569901	2.62	0.6	1
Major depressive disorder	HERVL18_6p22.1a	6	27373142	27375502	59	enet	0.0920031	1.14847e-13	6:26798784-6:28017250	3.29	0.637	1
Major depressive disorder	HSPA1A	6	31783320	31785723	92	enet	0.249213	4.91006e-37	6:31572481-6:32682664	-1.94	0.659	1
Major depressive disorder	FBXO10	9	37510889	37576377	51	blup	0.0252848	8.91955e-05	9:36743759-9:38640288	-3.81	0.668	1
Major depressive disorder	ERVLE_1p31.1c	1	72899221	72901421	18	lasso	0.243779	3.75149e-36	1:71689021-1:74325845	8.61	0.68	1
Major depressive disorder	NOLC1	10	103911933	103923628	12	bslmm	0.102712	3.90952e-15	10:104380686-10:106694770	3.38	0.703	1
Major depressive disorder	VPS41	7	38762574	38971994	37	bslmm	0.373478	3.65429e-59	7:37555361-7:38966621	-3.57	0.735	1
Major depressive disorder	ERV316A3_6p22.1b	6	28309856	28315023	46	lasso	0.133036	2.23993e-19	6:28018469-6:28916972	-5.01	0.742	1
Major depressive disorder	ERVLB4_9p23b	9	11329386	11331879	5	bslmm	0.467538	4.99038e-79	9:10880887-9:12272744	-5.22	0.743	1
Major depressive disorder	KLHDC8B	3	49209031	49213919	76	lasso	0.215543	1.16405e-31	3:47729665-3:49314960	-5.48	0.748	1
Major depressive disorder	NKAPL	6	28227075	28228736	46	lasso	0.140575	1.883e-20	6:28018469-6:28916972	7.78	0.766	1
Major depressive disorder	SGIP1	1	66998950	67216822	33	bslmm	0.337216	2.74751e-52	1:66939404-1:68476806	4.15	0.912	1
Major depressive disorder	TUBB	6	30685212	30693315	61	bslmm	0.0792422	6.17743e-12	6:30798697-6:31569901	4.82	0.93	1
Major depressive disorder	ZSCAN9	6	28192664	28201265	46	enet	0.253174	1.10466e-37	6:28018469-6:28916972	-0.0842	0.934	1
Major depressive disorder	DLST	14	75348594	75370446	118	enet	0.0762951	1.54107e-11	14:72891476-14:76444767	5.54	0.942	1
Major depressive disorder	LRFN5	14	42076079	42373752	9	bslmm	0.277368	1.02836e-41	14:41670653-14:43136079	-3.55	0.948	1
Major depressive disorder	ZNF334	20	45128269	45142198	49	bslmm	0.0245059	0.000113067	20:42681088-20:44831696	-1.25	0.949	1
Major depressive disorder	SLC12A5	20	44650329	44688789	49	enet	0.282	1.67956e-42	20:42681088-20:44831696	-2.13	0.95	1
Major depressive disorder	ZSCAN26	6	28234836	28246001	59	blup	0.0153858	0.00185375	6:26798784-6:28017250	8.35	0.969	1
Major depressive disorder	HSPA1L	6	31777396	31783060	92	enet	0.580257	4.72599e-108	6:31572481-6:32682664	-4.75	0.983	1
Major depressive disorder	TRMT61A	14	103995533	104003410	81	lasso	0.0576301	4.80159e-09	14:103015542-14:105001680	5.89	0.999	1
Major depressive disorder	B3GLCT	13	31774112	31906413	26	blup	0.0277163	4.25833e-05	13:30484765-13:32300505	-5.57	1	1
Major depressive disorder	BTN3A2	6	26365387	26378548	73	lasso	0.26642	7.11792e-40	6:25684653-6:26789628	6.65	1	1
Major depressive disorder	NRDC	1	52254863	52344477	94	enet	0.565372	8.41679e-104	1:51716152-1:54222571	6.08	1	1
Schizophrenia	EP300	22	41488596	41576081	88	lasso	0.169401	1.20101e-24	22:40547688-22:42689945	4.79	0.504	1
Schizophrenia	LRRC4B	19	51020149	51071692	161	lasso	0.171974	4.99434e-25	19:49285757-19:51531771	3.52	0.51	1
Schizophrenia	ERVL_8p23.1	8	10288477	10289790	8	lasso	0.0426894	4.53658e-07	8:9641034-8:10463197	-1.3	0.515	1
Schizophrenia	BTN2A1	6	26458132	26476849	73	lasso	0.0436006	3.44038e-07	6:25684653-6:26789628	-0.0874	0.517	1
Schizophrenia	DDHD2	8	38082736	38133076	56	lasso	0.227449	1.55452e-33	8:37394958-8:38938528	4.64	0.524	1
Schizophrenia	HERV3_14q12	14	30117833	30119738	51	blup	0.0181319	0.000794337	14:29977571-14:32377760	-0.0325	0.528	1
Schizophrenia	STAT6	12	57489191	57525922	111	enet	0.710466	2.45918e-153	12:55665948-12:57545756	4.3	0.533	1
Schizophrenia	HSPA1L	6	31777396	31783060	92	enet	0.580257	4.72599e-108	6:31572481-6:32682664	-7.23	0.541	1
Schizophrenia	ITPR3	6	33588142	33664351	35	bslmm	0.139918	2.33781e-20	6:32682664-6:33235755	4.22	0.546	1
Schizophrenia	FAM221A	7	23719749	23742868	25	enet	0.158624	4.61161e-23	7:23474325-7:25077097	3.36	0.549	1
Schizophrenia	SOX7	8	10581278	10588021	8	enet	0.0114538	0.00632549	8:9641034-8:10463197	-3.49	0.552	1
Schizophrenia	PALS2	7	24612887	24733812	25	bslmm	0.138252	4.04638e-20	7:23474325-7:25077097	-3.36	0.557	1
Schizophrenia	FHL5	6	97010424	97066502	22	enet	0.071815	6.15913e-11	6:94441595-6:97093037	3.36	0.575	1
Schizophrenia	DDX27	20	47835884	47860614	37	bslmm	0.553426	1.71016e-100	20:47205785-20:49238427	3.18	0.581	1
Schizophrenia	EMB	5	49692026	49739082	15	lasso	0.442714	1.82306e-73	5:43983904-5:50162948	4.06	0.587	1
Schizophrenia	FAM83D	20	37554955	37581749	42	lasso	0.0558989	8.14799e-09	20:36909602-20:38436190	3.71	0.594	1
Schizophrenia	EIF5	14	103799881	103811362	81	lasso	0.0647094	5.49011e-10	14:103015542-14:105001680	3.73	0.597	1
Schizophrenia	STAB1	3	52529354	52558511	79	lasso	0.189219	1.30153e-27	3:51839751-3:54076662	7.64	0.601	1
Schizophrenia	DLX1	2	172949468	172954405	31	lasso	0.18735	2.49489e-27	2:171226344-2:173134515	-2.79	0.602	1
Schizophrenia	ANKK1	11	113258501	113271138	33	lasso	0.114166	1.01217e-16	11:112459488-11:114256749	-3.36	0.606	1
Schizophrenia	ZFYVE21	14	104182067	104200005	81	blup	0.0206394	0.000368073	14:103015542-14:105001680	-5.56	0.619	1
Schizophrenia	NFKB1	4	103422487	103538459	22	bslmm	0.0241494	0.00012604	4:103224388-4:105287801	-2.9	0.621	1
Schizophrenia	CNNM3	2	97481982	97501119	116	bslmm	0.0240334	0.000130574	2:95429424-2:98992113	4.11	0.631	1
Schizophrenia	SERPING1	11	57364860	57386644	192	lasso	0.0318945	1.19803e-05	11:55083434-11:58455331	-3.93	0.631	1
Schizophrenia	INO80E	16	30007036	30017114	170	lasso	0.086356	6.73603e-13	16:29039112-16:31380464	7.44	0.635	1
Schizophrenia	PCDHAC1	5	140305884	140391932	59	enet	0.126624	1.81236e-18	5:139270620-5:140644957	5.66	0.642	1
Schizophrenia	PLCL2	3	16844159	17132096	19	lasso	0.400834	1.28558e-64	3:16284694-3:17877828	3.31	0.657	1
Schizophrenia	SNAP91	6	84262599	84419410	21	blup	0.0354186	4.11501e-06	6:83128625-6:85209046	5	0.665	1
Schizophrenia	TACC1	8	38585704	38710546	56	lasso	0.563056	3.74588e-103	8:37394958-8:38938528	3.47	0.665	1
Schizophrenia	ZSCAN12	6	28346732	28367524	59	bslmm	0.223732	6.02283e-33	6:26798784-6:28017250	0.502	0.666	1
Schizophrenia	ARHGAP44	17	12692815	12894960	10	bslmm	0.312545	8.0804e-48	17:12534892-17:13176356	-1.17	0.69	1
Schizophrenia	DPP4	2	162848755	162930904	17	lasso	0.104734	2.0574e-15	2:161770575-2:163492510	3.29	0.718	1
Schizophrenia	OGFOD2	12	123459127	123464590	103	lasso	0.0740457	3.09167e-11	12:122019849-12:124970914	6.16	0.727	1
Schizophrenia	ATG13	11	46639077	46696368	56	enet	0.0202999	0.000408389	11:44695393-11:46996144	-6.06	0.732	1
Schizophrenia	ERCC8	5	60162281	60240900	24	bslmm	0.346856	4.44719e-54	5:58525496-5:60933255	-2.79	0.732	1
Schizophrenia	TNKS	8	9413422	9639856	8	lasso	0.460438	2.0657e-77	8:9641034-8:10463197	-3.81	0.733	1
Schizophrenia	PGAP1	2	197697728	197792520	8	bslmm	0.0669321	2.77288e-10	2:198080076-2:199306220	-0.484	0.746	1
Schizophrenia	PRKD3	2	37477645	37551976	36	enet	0.564079	1.93892e-103	2:36123261-2:38131976	-4.87	0.758	1
Schizophrenia	ERV316A3_5q14.3f	5	87283596	87286301	19	lasso	0.0540297	1.44133e-08	5:87391462-5:88872383	3.41	0.764	1
Schizophrenia	KIAA1755	20	36838905	36889174	42	enet	0.304501	2.13814e-46	20:36909602-20:38436190	-3.73	0.765	1
Schizophrenia	ZNF276	16	89786808	89807333	55	enet	0.471599	5.80093e-80	16:89050157-16:90141477	-5.32	0.767	1
Schizophrenia	ANP32E	1	150190717	150208504	134	enet	0.23444	1.19612e-34	1:149817038-1:151538366	-3.97	0.782	1
Schizophrenia	NAT8	2	73867850	73869549	84	lasso	0.0854726	8.8765e-13	2:73199619-2:75629999	5.21	0.792	1
Schizophrenia	ACTR5	20	37377103	37401163	42	enet	0.0629604	9.39037e-10	20:36909602-20:38436190	3.92	0.799	1
Schizophrenia	AKAP6	14	32798504	33306890	26	enet	0.149837	8.73812e-22	14:32385474-14:34828738	3.62	0.824	1
Schizophrenia	ERV316A3_17q21.31	17	43958912	43966178	138	bslmm	0.0570899	5.66336e-09	17:43057585-17:45876022	6	0.826	1
Schizophrenia	GNL3	3	52715172	52728513	79	enet	0.0305078	1.82457e-05	3:51839751-3:54076662	7.02	0.83	1
Schizophrenia	STAMBP	2	74056043	74100786	84	lasso	0.034747	5.0443e-06	2:73199619-2:75629999	-3.64	0.832	1
Schizophrenia	NR4A2	2	157180949	157198860	14	lasso	0.489915	2.86983e-84	2:155392089-2:157560635	3.47	0.844	1
Schizophrenia	TNFRSF14	1	2487078	2496821	47	lasso	0.0159997	0.00153297	1:2018862-1:3577321	-3.9	0.868	1
Schizophrenia	BANK1	4	102332443	102995969	33	bslmm	0.0566167	6.5441e-09	4:100680497-4:103220401	-4.25	0.87	1
Schizophrenia	HECTD1	14	31569323	31677010	51	lasso	0.235603	7.78809e-35	14:29977571-14:32377760	3.94	0.875	1
Schizophrenia	WDR73	15	85182516	85197574	62	lasso	0.173776	2.69735e-25	15:84262150-15:86641041	-6.23	0.879	1
Schizophrenia	SLC39A12	10	18240768	18332221	15	bslmm	0.150007	8.25914e-22	10:18537267-10:19715177	-3.64	0.881	1
Schizophrenia	NEK1	4	170290855	170533783	16	bslmm	0.250117	3.49479e-37	4:169679449-4:170776510	-1.85	0.882	1
Schizophrenia	CHRNA5	15	78857862	78887611	62	bslmm	0.37245	5.7981e-59	15:78516053-15:80860100	2.27	0.883	1
Schizophrenia	NMD3	3	160822484	160971320	36	enet	0.385688	1.44055e-61	3:159480328-3:161523859	-3.88	0.89	1
Schizophrenia	TYW1B	7	72023729	72298779	14	bslmm	0.0813738	3.1846e-12	7:69085364-7:71873571	-3.63	0.893	1
Schizophrenia	SLC9B1	4	103806205	103940876	22	lasso	0.103199	3.35036e-15	4:103224388-4:105287801	-4.05	0.895	1
Schizophrenia	ZNF627	19	11670189	11729976	130	enet	0.645811	9.22595e-129	19:11284028-19:13458662	4.32	0.897	1
Schizophrenia	HARLEQUIN_6p21.33	6	31149643	31154546	85	bslmm	0.334897	7.34268e-52	6:29738287-6:30797991	-10.6	0.9	1
Schizophrenia	SZT2	1	43855553	43919918	48	lasso	0.0464746	1.43722e-07	1:43760070-1:44965723	-4.95	0.901	1
Schizophrenia	C4A	6	31949834	31970458	61	lasso	0.097335	2.14326e-14	6:30798697-6:31569901	9.81	0.909	1
Schizophrenia	ABCF1	6	30539170	30564956	61	bslmm	0.0493375	6.0184e-08	6:30798697-6:31569901	9.58	0.913	1
Schizophrenia	CNNM2	10	104678051	104849979	12	enet	0.0902986	1.9608e-13	10:104380686-10:106694770	-8.35	0.927	1
Schizophrenia	EIF2B1	12	124104953	124118313	103	enet	0.0297773	2.27745e-05	12:122019849-12:124970914	4.69	0.929	1
Schizophrenia	KIAA0040	1	175126122	175162135	27	bslmm	0.279472	4.52042e-42	1:175090094-1:177433216	3.91	0.93	1
Schizophrenia	PRKD1	14	30045685	30661104	51	blup	0.0213278	0.000298177	14:29977571-14:32377760	3.83	0.93	1
Schizophrenia	ADIPOR2	12	1797740	1897840	23	lasso	0.101702	5.38548e-15	12:1105400-12:2544245	3.93	0.939	1
Schizophrenia	ZBED4	22	50247492	50283728	62	enet	0.533714	3.18247e-95	22:49826381-22:51186276	-4.64	0.941	1
Schizophrenia	METAP1D	2	172864850	172947158	31	bslmm	0.359494	1.82055e-56	2:171226344-2:173134515	3.88	0.943	1
Schizophrenia	HERVL_6q14.2	6	84067236	84074165	21	blup	0.0133558	0.0034846	6:83128625-6:85209046	4.55	0.947	1
Schizophrenia	AGO4	1	36273617	36323491	65	bslmm	0.0398339	1.07884e-06	1:34800556-1:37539243	-5.19	0.959	1
Schizophrenia	GATAD2A	19	19496635	19619741	68	enet	0.524747	6.70926e-93	19:18413061-19:19876112	-7.73	0.96	1
Schizophrenia	TTYH3	7	2671595	2704436	18	lasso	0.306657	8.91957e-47	7:2063476-7:2771642	-4.37	0.963	1
Schizophrenia	NCAPD3	11	134020008	134095398	17	lasso	0.0726775	4.71896e-11	11:133004236-11:134205993	-4.08	0.966	1
Schizophrenia	SCAF1	19	50145466	50161899	161	enet	0.151607	4.84371e-22	19:49285757-19:51531771	-5.78	0.967	1
Schizophrenia	ZNF322	6	26634611	26659980	73	lasso	0.175126	1.69808e-25	6:25684653-6:26789628	9.38	0.973	1
Schizophrenia	REEP2	5	137774746	137782658	49	lasso	0.141711	1.29407e-20	5:136386984-5:139261005	-4.56	0.974	1
Schizophrenia	ERV316A3_5q14.3j	5	89966143	89967359	12	blup	0.0384517	1.64056e-06	5:88895356-5:90422216	-4.56	0.978	1
Schizophrenia	CHRNA2	8	27317273	27337400	34	blup	0.00233187	0.128812	8:26683792-8:28158765	-4.61	0.98	1
Schizophrenia	FREM2	13	39261214	39461268	15	bslmm	0.547873	5.50128e-99	13:37499832-13:38877678	-4.13	0.982	1
Schizophrenia	RBM26	13	79885959	79980612	16	bslmm	0.00844778	0.0164575	13:78808914-13:80576018	-4.15	0.982	1
Schizophrenia	GSTO1	10	105995114	106027217	12	lasso	0.432504	3.00215e-71	10:104380686-10:106694770	4.2	0.983	1
Schizophrenia	ZSCAN26	6	28234836	28246001	59	blup	0.0153858	0.00185375	6:26798784-6:28017250	12	0.984	1
Schizophrenia	AP3B2	15	83328033	83378864	86	blup	0.0400388	1.01384e-06	15:80861290-15:84258677	-4.69	0.985	1
Schizophrenia	PCNX1	14	71374122	71582099	15	lasso	0.104312	2.35278e-15	14:71136946-14:72883874	4.09	0.989	1
Schizophrenia	PLCB2	15	40570377	40600136	41	lasso	0.170018	9.73307e-25	15:40387728-15:41177514	-4.94	0.989	1
Schizophrenia	TRIM27	6	28870779	28891765	46	blup	0.0692648	1.35234e-10	6:28018469-6:28916972	8.06	0.989	1
Schizophrenia	SLCO4C1	5	101569690	101631988	18	lasso	0.367431	5.4512e-58	5:101578984-5:103317446	-4.34	0.99	1
Schizophrenia	TBC1D15	12	72233487	72321028	22	lasso	0.481532	2.80132e-82	12:70959075-12:72641864	4.4	0.99	1
Schizophrenia	DIS3L2	2	232825955	233209060	40	enet	0.0339294	6.46346e-06	2:233553512-2:235147966	-5.93	0.991	1
Schizophrenia	PRKG1	10	52750648	54058183	7	enet	0.197941	6.12692e-29	10:53620620-10:55102190	4.1	0.991	1
Schizophrenia	RFTN2	2	198432948	198540769	8	blup	0.13805	4.32527e-20	2:198080076-2:199306220	-7.53	0.991	1
Schizophrenia	LRGUK	7	133812052	133949347	13	bslmm	0.166239	3.51853e-24	7:132809230-7:134307114	4.23	0.992	1
Schizophrenia	NAGA	22	42454338	42466846	88	blup	0.0487432	7.211e-08	22:40547688-22:42689945	8.02	0.993	1
Schizophrenia	ELAC2	17	12894929	12921382	10	lasso	0.185069	5.50923e-27	17:12534892-17:13176356	4.05	0.994	1
Schizophrenia	HERVL40_8q21.3b	8	89366609	89369083	16	bslmm	0.0333615	7.67803e-06	8:89086539-8:90637625	4.45	0.994	1
Schizophrenia	ABCB1	7	87132333	87342639	18	lasso	0.431298	5.4516e-71	7:85574762-7:87807952	-5.09	0.995	1
Schizophrenia	ZBTB9	6	33421747	33425321	77	bslmm	0.0260908	6.97987e-05	6:33238404-6:35452346	-7.08	0.995	1
Schizophrenia	CLCN3	4	170533784	170644824	16	enet	0.0655756	4.20754e-10	4:169679449-4:170776510	3.41	0.996	1
Schizophrenia	CNOT1	16	58553855	58663789	50	enet	0.379096	2.89993e-60	16:57664983-16:59043871	-4.88	0.997	1
Schizophrenia	SNX19	11	130736145	130786374	12	lasso	0.195122	1.65127e-28	11:130347190-11:131074261	4.54	0.997	1
Schizophrenia	PTBP2	1	97187221	97289294	18	enet	0.184587	6.51165e-27	1:96151539-1:97885200	4.75	0.998	1
Schizophrenia	RHNO1	12	2985424	2998690	23	bslmm	0.0538891	1.50447e-08	12:1105400-12:2544245	-4.76	0.998	1
Schizophrenia	CYP7B1	8	65500320	65711294	19	lasso	0.0482729	8.31968e-08	8:65233397-8:66488718	-5.23	0.999	1
Schizophrenia	ERV316A3_5q12.1b	5	60467958	60470225	24	bslmm	0.00722295	0.0244647	5:58525496-5:60933255	4.69	0.999	1
Schizophrenia	FANCL	2	58386378	58468545	9	lasso	0.0246709	0.000107527	2:58302354-2:60289694	4.75	0.999	1
Schizophrenia	PGM3	6	83857043	83903655	21	lasso	0.0949344	4.56832e-14	6:83128625-6:85209046	-3.75	0.999	1
Schizophrenia	TTC14	3	180319951	180335616	42	blup	0.126408	1.94422e-18	3:179376292-3:181509166	-5.16	0.999	1
Schizophrenia	ATXN7	3	63848831	63989138	25	enet	0.383893	3.27313e-61	3:63670140-3:65273241	5.41	1	1
Schizophrenia	B3GAT1	11	134248398	134282136	13	enet	0.269458	2.21067e-40	11:134205993-11:134945709	5.08	1	1
Schizophrenia	BTN3A2	6	26365387	26378548	73	lasso	0.26642	7.11792e-40	6:25684653-6:26789628	10.1	1	1
Schizophrenia	CNTN4	3	2140497	3099643	9	lasso	0.00857838	0.0157807	3:1443721-3:2991620	5.53	1	1
Schizophrenia	DGKI	7	137065783	137531838	33	lasso	0.34292	2.4122e-53	7:136878917-7:138742981	-7.01	1	1
Schizophrenia	ERV316A3_2q33.1g	2	200637283	200640291	64	bslmm	0.0923099	1.04295e-13	2:199312341-2:201562344	-7.11	1	1
Schizophrenia	FURIN	15	91411818	91426794	36	enet	0.410435	1.36824e-66	15:90548305-15:92158614	-8.15	1	1
Schizophrenia	GRIN2A	16	9847261	10276785	7	lasso	0.214057	1.98608e-31	16:9801207-16:10425427	-5.76	1	1
Schizophrenia	IREB2	15	78729773	78793795	62	lasso	0.0959975	3.26804e-14	15:78516053-15:80860100	4.75	1	1
Schizophrenia	MAD1L1	7	1855429	2272878	18	bslmm	0.549028	2.68285e-99	7:1363454-7:2061111	8.43	1	1
Schizophrenia	MER4_20q13.13	20	48166848	48174581	37	lasso	0.271983	8.33218e-41	20:47205785-20:49238427	5.52	1	1
Schizophrenia	MRPS30	5	44809049	44820530	15	lasso	0.531625	1.11682e-94	5:43983904-5:50162948	-5.77	1	1
Schizophrenia	PACSIN3	11	47199073	47207994	95	lasso	0.01557	0.00175092	11:47008125-11:49865897	5.7	1	1
Schizophrenia	PPT2	6	32121218	32131455	92	lasso	0.103597	2.95208e-15	6:31572481-6:32682664	10.5	1	1
Schizophrenia	RGS6	14	72399146	73033238	15	lasso	0.266034	8.25648e-40	14:71136946-14:72883874	-5.83	1	1
Schizophrenia	SATB2	2	200134228	200335989	64	bslmm	0.0407866	8.08091e-07	2:199312341-2:201562344	5.36	1	1
Schizophrenia	SGCD	5	155297354	156194799	5	blup	0.0326019	9.66692e-06	5:155374359-5:156627543	5.1	1	1
Schizophrenia	TRIM26	6	30152232	30181204	58	lasso	0.293168	2.02877e-44	6:28918380-6:29737677	11	1	1
Schizophrenia	ZBED9	6	28538312	28583989	46	lasso	0.129274	7.65126e-19	6:28018469-6:28916972	-11	1	1
Schizophrenia	ZBTB22	6	33282183	33285719	35	enet	0.231737	3.23253e-34	6:32682664-6:33235755	5.92	1	1
Schizophrenia	ZNF804A	2	185463256	185804219	50	enet	0.547613	6.46653e-99	2:185286325-2:189881677	5.68	1	1

## Sheet: Column names
Column name	Description
TRAIT	GWAS trait analysed
ID	Canonical gene or HERV ID
chrom	Chromosome
tx_start	Gene start
tx_stop	Gene end
block_genes	Number of genes in block
inference_pop1	Inference procedure for model
cv.R2_pop1	Cross-validation predictive Rsquared
cv.R2.pval_pop1	P value of cross-validation
ldregion_pop1	Genomic coordinates of LD region
twas_z_pop1	TWAS z score
pips_pop1	Marginal posterior inclusion probability
in_cred_set_pop1	Flag indicating whether or not model is included in the credible set
