# Supplementary material for: Integrating human endogenous retroviruses into transcriptome-wide association studies highlights novel risk factors for major psychiatric conditions
Source: Nat Commun. 2024 May 22;15:3803. doi: 10.1038/s41467-024-48153-z (PMC11111684; doi:10.1038/s41467-024-48153-z)
Supplement: Supplementary file 7 — Supplementary Data 4 [file 41467_2024_48153_MOESM7_ESM.xlsx]

## Sheet: Supplementary Data 4
Supplementary Data 4. Module assignment for HERVs (highlighted in red) and genes expressed in the adult dorsolateral prefrontal cortex, according to a weighted correlation network analysis (N = 563 biologically independent samples).
ID	moduleColor
A1BG	black
ABCF3	black
ABHD12B	black
ACAD9	black
ACBD3	black
ACTG1	black
ACTR3B	black
ACY3	black
ACYP2	black
ADCY8	black
ADCYAP1	black
AHCY	black
AHSA1	black
AIG1	black
AK5	black
AKIRIN1	black
ALDH2	black
ALG5	black
ALKBH6	black
AMIGO1	black
AMZ2	black
ANAPC15	black
ANKRD29	black
ANP32A	black
AP2S1	black
AP3S1	black
APBA2	black
APBB3	black
APH1A	black
APLP2	black
APOO	black
APP	black
ARAF	black
ARF3	black
ARFGEF1	black
ARHGEF25	black
ARHGEF9	black
ARL3	black
ARL6IP5	black
ARL8A	black
ARMCX2	black
ARMCX3	black
ARPC1A	black
ARPC2	black
ARPC5L	black
ASB8	black
ASGR2	black
ASH2L	black
ASNS	black
ASPHD1	black
ASPHD2	black
ATF2	black
ATL1	black
ATL3	black
ATP12A	black
ATP1B1	black
ATP2B1	black
ATP5F1B	black
ATP5IF1	black
ATP5MC1	black
ATP5MC3	black
ATP5MG	black
ATP5PD	black
ATP5PF	black
ATP5PO	black
ATP6V0D1	black
ATP6V1C1	black
ATP6V1F	black
ATPAF1	black
ATXN10	black
ATXN7L3	black
AURKAIP1	black
B4GALNT1	black
B4GALT1	black
BAALC	black
BAG1	black
BATF3	black
BAX	black
BBLN	black
BCCIP	black
BCL2L10	black
BCL2L2	black
BEX5	black
BFSP1	black
BLMH	black
BLOC1S5	black
BLVRA	black
BNIP5	black
BOD1	black
BPGM	black
BRI3	black
BSPRY	black
BTN2A1	black
C11orf1	black
C12orf42	black
C12orf43	black
C12orf73	black
C17orf49	black
C1orf122	black
C1orf21	black
C1orf50	black
C3orf80	black
C6orf226	black
C8orf33	black
C9orf40	black
CA11	black
CAB39	black
CABP1	black
CALB1	black
CALB2	black
CALM3	black
CALR	black
CALU	black
CAMK4	black
CAP2	black
CARS1	black
CBLN4	black
CBX1	black
CCDC110	black
CCDC113	black
CCDC12	black
CCDC136	black
CCNA1	black
CCND2	black
CCSAP	black
CD163L1	black
CDC26	black
CDC37	black
CDCA3	black
CDCA5	black
CDR2	black
CDS2	black
CENPW	black
CFDP1	black
CFL1	black
CHAF1B	black
CHCHD4	black
CHCHD5	black
CHGB	black
CHID1	black
CHMP1B	black
CHMP2A	black
CHMP3	black
CHMP4A	black
CHN1	black
CHN2	black
CHORDC1	black
CHRFAM7A	black
CHRM2	black
CHRNA3	black
CHRNB3	black
CHTF8	black
CHTOP	black
CIART	black
CIB2	black
CIPC	black
CIRBP	black
CKAP2	black
CLCN3	black
CLEC4G	black
CLMP	black
CLPX	black
CLSPN	black
CLUAP1	black
CLUL1	black
CLVS1	black
CMAS	black
CMC1	black
CNRIP1	black
CNTN6	black
COMMD7	black
COPA	black
COPB2	black
COX15	black
COX17	black
COX20	black
COX5A	black
CPLX2	black
CPLX3	black
CRH	black
CRTAC1	black
CRY1	black
CRYGD	black
CSDE1	black
CTCF	black
CTSB	black
CUEDC2	black
CWC25	black
CWC27	black
CXADR	black
CXCL12	black
CXXC5	black
CYBC1	black
CYCS	black
CYGB	black
CYSTM1	black
DACT1	black
DARS2	black
DAZAP1	black
DCBLD1	black
DCLK1	black
DCLK3	black
DCTN1	black
DCUN1D3	black
DCUN1D5	black
DDRGK1	black
DDX1	black
DDX19B	black
DDX24	black
DDX27	black
DDX41	black
DDX47	black
DECR2	black
DENND10	black
DEXI	black
DGKB	black
DGUOK	black
DHCR24	black
DHFR	black
DHRS11	black
DHX16	black
DIO2	black
DIPK1A	black
DKC1	black
DLAT	black
DLG1	black
DLG3	black
DLX1	black
DNAJA1	black
DNAJB1	black
DNAJB4	black
DNAJB5	black
DNAJC5	black
DNTTIP1	black
DOK6	black
DPH5	black
DRC7	black
DRG1	black
DSG3	black
DSTN	black
DTNBP1	black
DUSP1	black
DUSP22	black
DYNLL1	black
DYNLT2B	black
E2F3	black
E2F5	black
EAF1	black
ECEL1	black
ECI1	black
ECRG4	black
EDN3	black
EGFL6	black
EGR2	black
EI24	black
EIF1AX	black
EIF2B1	black
EIF3A	black
EIF3F	black
EIF3J	black
EIF3K	black
EIF4A1	black
EIF4E2	black
EIF5A	black
ELAVL4	black
ELOC	black
EMC6	black
EMC7	black
EMC8	black
ENKUR	black
ENO2	black
ENOX2	black
ENTPD5	black
EPB41L3	black
EPCAM	black
ERG28	black
ERH	black
ERV316A3_7q31.1c	black
ERV316A3_8q13.3a	black
ETV1	black
ETV4	black
EWSR1	black
EXOC3	black
FABP5	black
FABP6	black
FAF1	black
FAF2	black
FAM104B	black
FAM110B	black
FAM126B	black
FAM168B	black
FAM177A1	black
FAM241B	black
FAM3C	black
FASTK	black
FAU	black
FBXO7	black
FBXO9	black
FBXW2	black
FGF10	black
FGF12	black
FGF13	black
FHL2	black
FILIP1	black
FKBP2	black
FLOT1	black
FTSJ3	black
FYN	black
GABARAP	black
GADD45A	black
GADD45GIP1	black
GALNT17	black
GALNTL5	black
GAMT	black
GANAB	black
GAP43	black
GAPDH	black
GARS1	black
GDA	black
GDAP1L1	black
GET3	black
GIGYF2	black
GIMAP7	black
GJD2	black
GJD4	black
GLYR1	black
GMEB1	black
GMFB	black
GMPS	black
GNAL	black
GNAQ	black
GNB1	black
GNG2	black
GNG3	black
GOLIM4	black
GOLM2	black
GOLPH3	black
GOSR2	black
GOT2	black
GPC2	black
GPR12	black
GPX4	black
GREM2	black
GRIA1	black
GRIN3A	black
GRPEL1	black
GSG1	black
GSPT2	black
GTF3C4	black
GTF3C6	black
GUCY1B1	black
H2AC7	black
H2BC5	black
HACD2	black
HARS1	black
HBQ1	black
HCCS	black
HCFC1R1	black
HDDC2	black
HDGF	black
HDHD2	black
HECA	black
HERVIP10F_22q13.2	black
HERVL18_3p21.31a	black
HIF1AN	black
HIGD2A	black
HLCS	black
HMCES	black
HMGB3	black
HMGCS1	black
HML2_10q24.2	black
HML4_8q24.3	black
HNRNPDL	black
HNRNPH1	black
HNRNPH2	black
HNRNPR	black
HS3ST1	black
HS6ST2	black
HSP90AB1	black
HSP90B1	black
HSPB2	black
HSPD1	black
HSPE1	black
HTATSF1	black
HUNK	black
HYOU1	black
IDH3A	black
IER3	black
IFT22	black
IFT27	black
IGF1	black
ILK	black
ILRUN	black
IMMT	black
IMP4	black
ING2	black
IRF2BPL	black
ISM1	black
ITGB1BP1	black
ITPKA	black
JAK1	black
KAT14	black
KBTBD11	black
KBTBD6	black
KCNAB1	black
KCNE2	black
KCNIP2	black
KCNK13	black
KCNK2	black
KHDRBS1	black
KIAA1191	black
KIAA2013	black
KIF17	black
KLF10	black
KLF9	black
KLK7	black
KNG1	black
KPNA2	black
KPNB1	black
KRT10	black
KXD1	black
LAGE3	black
LAMTOR1	black
LAMTOR2	black
LAMTOR5	black
LARP6	black
LCMT1	black
LEO1	black
LGI2	black
LHX6	black
LKAAEAR1	black
LLPH	black
LMLN	black
LMO3	black
LRP11	black
LRP12	black
LRRC23	black
LRRC3B	black
LRRC42	black
LRRC47	black
LRRC57	black
LSM14A	black
LTC4S	black
LTV1	black
LUC7L2	black
LYSMD1	black
LYSMD2	black
LZIC	black
MACROH2A2	black
MAFB	black
MAGEF1	black
MAGOH	black
MAK16	black
MAL2	black
MANBAL	black
MAP2K1	black
MAP3K12	black
MAP4	black
MAP4K2	black
MAP6D1	black
MAPK9	black
MARCHF5	black
MAT2B	black
MATK	black
MAX	black
MBD4	black
MBLAC2	black
MCAT	black
MCHR2	black
MDH2	black
MEAF6	black
MED10	black
MED11	black
MED27	black
MEIS3	black
MEPCE	black
MER101_7q36.1a	black
MER4B_2q31.1	black
METAP2	black
METTL1	black
MFAP1	black
MFN2	black
MICOS10	black
MIEN1	black
MLLT11	black
MLX	black
MOB4	black
MORN4	black
MPLKIP	black
MPPE1	black
MPRIP	black
MPV17	black
MRFAP1	black
MRM2	black
MRPL15	black
MRPL2	black
MRPL20	black
MRPL22	black
MRPL34	black
MRPL37	black
MRPL38	black
MRPL41	black
MRPS15	black
MRPS18B	black
MSANTD3	black
MSI2	black
MTARC2	black
MTCH2	black
MTERF4	black
MTFR1L	black
MTHFD1L	black
MTIF3	black
MTPN	black
MTRES1	black
MTX2	black
MXRA7	black
MYBPC2	black
NAA10	black
NAA20	black
NALF1	black
NAP1L4	black
NAP1L5	black
NARF	black
NBR1	black
NCBP2	black
NCK1	black
NDEL1	black
NDUFA3	black
NDUFA7	black
NDUFA8	black
NDUFB4	black
NDUFB9	black
NENF	black
NET1	black
NETO2	black
NFYB	black
NIPSNAP2	black
NIT1	black
NKRF	black
NLK	black
NNAT	black
NOMO1	black
NOP16	black
NOP58	black
NPNT	black
NPY	black
NQO2	black
NR1D2	black
NRAS	black
NRDC	black
NREP	black
NRN1	black
NRP1	black
NSA2	black
NSD2	black
NSDHL	black
NSF	black
NSG1	black
NSMCE1	black
NSMCE3	black
NT5C3B	black
NTM	black
NTRK1	black
NUCKS1	black
NUDT3	black
NUDT4	black
NUDT9	black
NUP50	black
NUTF2	black
OARD1	black
OCIAD1	black
OCIAD2	black
OLA1	black
OPTN	black
OR14I1	black
ORC4	black
OSBP	black
OSTN	black
OTUB1	black
OTULIN	black
PA2G4	black
PACRG	black
PAF1	black
PAIP2	black
PAK1	black
PAM16	black
PARM1	black
PARP1	black
PARP3	black
PBDC1	black
PCGF3	black
PCP4	black
PCTP	black
PCYT1A	black
PCYT1B	black
PDAP1	black
PDCL3	black
PDE6H	black
PDIA3	black
PDIA4	black
PDRG1	black
PDZD11	black
PDZRN3	black
PEF1	black
PFDN1	black
PFDN2	black
PGD	black
PHAX	black
PHB2	black
PHF20L1	black
PHF23	black
PHYH	black
PID1	black
PIGX	black
PIK3R1	black
PIK3R3	black
PIN4	black
PIP4P2	black
PKP4	black
PLA2G12A	black
PLPBP	black
PMM1	black
PMPCA	black
PMVK	black
PNCK	black
PNKD	black
PNRC2	black
POLR1D	black
POLR2F	black
POLR2J	black
POLR2L	black
POLR3C	black
POLR3GL	black
POLR3K	black
POMP	black
PPID	black
PPIF	black
PPIG	black
PPM1G	black
PPM1J	black
PPM1M	black
PPME1	black
PPP1CB	black
PPP1R14C	black
PPP1R17	black
PPP1R3C	black
PPP1R7	black
PPP2CA	black
PPP2CB	black
PPP2R5D	black
PPP4R4	black
PPP5C	black
PQBP1	black
PRAP1	black
PRDX2	black
PREP	black
PRKAR1A	black
PRKCB	black
PRPF19	black
PRPF31	black
PRPS1	black
PRR13	black
PRXL2C	black
PSIP1	black
PSMB2	black
PSMB7	black
PSMC5	black
PSPC1	black
PTEN	black
PTGER3	black
PTGES3L-AARSD1	black
PTGR1	black
PTGR3	black
PTRH2	black
PVALB	black
PWP1	black
PYURF	black
RAB1A	black
RAB24	black
RAB39B	black
RAB40B	black
RAB4A	black
RAB6A	black
RAB8B	black
RABGEF1	black
RABIF	black
RALB	black
RALY	black
RANBP9	black
RANGRF	black
RAPGEF4	black
RASA1	black
RASL10A	black
RASL11B	black
RASSF3	black
RBM17	black
RBM24	black
RBM8A	black
RBMX	black
RBP1	black
RBP4	black
RCAN1	black
RCAN3	black
RCHY1	black
RCN1	black
RELN	black
RFC2	black
RFC3	black
RGS5	black
RIC8A	black
RIOK1	black
RIT2	black
RMDN3	black
RNASEK	black
RNF113A	black
RNF115	black
RNF139	black
RNF168	black
RNF19B	black
RNF20	black
RNF216	black
RNF4	black
RPA1	black
RPL14	black
RPL18A	black
RPL21	black
RPL23A	black
RPL27	black
RPL27A	black
RPL29	black
RPL6	black
RPL8	black
RPP21	black
RPS12	black
RPS21	black
RPS23	black
RPS26	black
RPS27A	black
RPS5	black
RRAGA	black
RSL1D1	black
RSPH1	black
RSPH14	black
RSU1	black
RTN1	black
RTN2	black
RTP1	black
RWDD2B	black
SAMM50	black
SAP18	black
SAP30L	black
SARAF	black
SARS2	black
SCAND1	black
SDAD1	black
SDCBP	black
SDF2L1	black
SDHAF2	black
SDHAF4	black
SDR39U1	black
SEC62	black
SELENOM	black
SEM1	black
SEPTIN11	black
SEPTIN8	black
SERBP1	black
SERPINE2	black
SERPINF1	black
SERTM1	black
SF3B2	black
SGTB	black
SH3GL2	black
SH3KBP1	black
SHBG	black
SHMT2	black
SIAH1	black
SIPA1L2	black
SIRT6	black
SKP1	black
SLBP	black
SLC10A4	black
SLC16A6	black
SLC25A14	black
SLC25A5	black
SLC25A6	black
SLC31A1	black
SLC35F1	black
SLC39A7	black
SMARCA2	black
SMARCA5	black
SMDT1	black
SMIM13	black
SMIM24	black
SMIM26	black
SNAP25	black
SNCA	black
SND1	black
SNIP1	black
SNRNP35	black
SNRPA1	black
SNRPC	black
SNRPD1	black
SNRPD3	black
SNU13	black
SNUPN	black
SNW1	black
SORD	black
SOWAHA	black
SPAG7	black
SPATS2	black
SPCS1	black
SPG21	black
SPRY2	black
SPTBN2	black
SPTY2D1	black
SRSF10	black
SRSF12	black
SRSF2	black
SRSF3	black
SRSF8	black
SS18L2	black
SSBP2	black
SSRP1	black
SST	black
SSU72	black
ST3GAL4	black
STBD1	black
STIP1	black
STK24	black
STK39	black
STMN2	black
STPG1	black
STX5	black
STX7	black
STYXL2	black
SUGP1	black
SULT4A1	black
SURF1	black
SURF2	black
SYNCRIP	black
TAC3	black
TAF10	black
TAFA3	black
TATDN1	black
TCEAL2	black
TCEAL4	black
TCEAL5	black
TCEAL9	black
TDRKH	black
TERF2IP	black
TFB2M	black
THEMIS	black
THRAP3	black
THSD7A	black
THTPA	black
TIGAR	black
TIMM44	black
TM2D2	black
TMED8	black
TMEM11	black
TMEM134	black
TMEM158	black
TMEM160	black
TMEM169	black
TMEM177	black
TMEM178A	black
TMEM186	black
TMEM248	black
TMEM35A	black
TMEM52B	black
TMEM53	black
TMEM69	black
TMEM81	black
TNNI3	black
TNNT2	black
TOMM22	black
TOMM34	black
TOMM6	black
TOR1A	black
TOX4	black
TP53RK	black
TP53TG3B	black
TPD52	black
TPGS2	black
TPM4	black
TPRG1L	black
TRIM41	black
TRIR	black
TRNP1	black
TRPC4AP	black
TSG101	black
TSPYL1	black
TSPYL2	black
TSPYL5	black
TSR2	black
TSR3	black
TTC1	black
TTC19	black
TTC9B	black
TTI1	black
TTLL1	black
TUBB2A	black
TUBB4B	black
TUSC2	black
TXNDC12	black
TXNDC17	black
TXNL4A	black
U2AF1	black
U2AF2	black
UBA5	black
UBA52	black
UBAP1	black
UBE2D2	black
UBE2E2	black
UBE2F	black
UBE2H	black
UBE2L3	black
UBE2L6	black
UBE2M	black
UBE2S	black
UBE2V2	black
UBFD1	black
UBL7	black
UBTD2	black
UBXN1	black
UCHL1	black
UCK1	black
UCK2	black
ULK2	black
UQCRFS1	black
USE1	black
USP11	black
USP46	black
UVRAG	black
VCP	black
VCPKMT	black
VDAC3	black
VHL	black
VIT	black
VKORC1	black
VLDLR	black
VPS41	black
VRK3	black
VTA1	black
VWC2	black
WDR5	black
WDR53	black
WDR82	black
WFDC2	black
WIPI2	black
WRAP53	black
YARS1	black
YBX1	black
YEATS2	black
YIPF3	black
YKT6	black
YPEL4	black
YTHDF2	black
YWHAG	black
YWHAH	black
YY1	black
ZBED5	black
ZBTB18	black
ZBTB2	black
ZCCHC3	black
ZCCHC7	black
ZFAND5	black
ZFP3	black
ZFP91	black
ZFYVE21	black
ZIK1	black
ZMPSTE24	black
ZNF134	black
ZNF331	black
ZNF354A	black
ZNF385D	black
ZNF512	black
ZNF554	black
ZNF581	black
ZNF593	black
ZNF689	black
ZNF740	black
ZNF821	black
ZNF830	black
ZNRD2	black
ZPR1	black
AAMP	blue
AAR2	blue
AARD	blue
AASDHPPT	blue
ABCB6	blue
ABCF2	blue
ABHD16A	blue
ABHD6	blue
ABT1	blue
ABTB3	blue
ACAD8	blue
ACADS	blue
ACAT2	blue
ACOT1	blue
ACOT2	blue
ACOT4	blue
ACOT8	blue
ACP1	blue
ACTA2	blue
ACTR10	blue
ACTR1A	blue
ACTR1B	blue
ACTRT3	blue
ACY1	blue
ACYP1	blue
ADH5	blue
ADIPOR1	blue
ADPGK	blue
ADPRS	blue
ADTRP	blue
AFG3L2	blue
AGK	blue
AGPS	blue
AIFM1	blue
AIMP2	blue
AIP	blue
AKIP1	blue
AKR1A1	blue
AKR1B1	blue
AKR1C2	blue
AKT1	blue
ALAS1	blue
ALDOC	blue
ALG1	blue
ALG2	blue
ALG9	blue
ALKBH1	blue
ALKBH2	blue
ALKBH3	blue
ALKBH4	blue
ALKBH7	blue
AMIGO2	blue
ANAPC11	blue
ANAPC13	blue
ANAPC7	blue
ANKRD2	blue
ANKRD27	blue
ANKRD37	blue
ANO10	blue
ANXA6	blue
ANXA8	blue
AP1S1	blue
AP3M2	blue
AP3S2	blue
AP4M1	blue
AP5S1	blue
APMAP	blue
APOL5	blue
APRT	blue
AQP11	blue
ARCN1	blue
ARF5	blue
ARFGAP2	blue
ARFGEF2	blue
ARFIP2	blue
ARFRP1	blue
ARGLU1	blue
ARHGAP36	blue
ARHGAP9	blue
ARL2	blue
ARL6IP4	blue
ARMC10	blue
ARMT1	blue
ARPC5	blue
ARSG	blue
ASB13	blue
ASB7	blue
ASIC4	blue
ASL	blue
ASS1	blue
ASTN2	blue
ATF4	blue
ATG101	blue
ATG16L1	blue
ATG7	blue
ATOX1	blue
ATP5F1E	blue
ATP5ME	blue
ATP5MF	blue
ATP5MJ	blue
ATP6V0B	blue
ATP6V1A	blue
ATP6V1B2	blue
ATP6V1D	blue
ATP6V1E2	blue
ATP6V1G2	blue
ATP9B	blue
ATXN7L3B	blue
AUNIP	blue
AUP1	blue
AURKA	blue
AVEN	blue
AVPR1A	blue
B3GALNT1	blue
B3GNT2	blue
B4GALT7	blue
B4GAT1	blue
BABAM1	blue
BAD	blue
BBS2	blue
BCAP31	blue
BCAS4	blue
BCDIN3D	blue
BCL2L13	blue
BCL6B	blue
BECN1	blue
BEX1	blue
BEX2	blue
BEX3	blue
BEX4	blue
BID	blue
BIK	blue
BLCAP	blue
BLOC1S1	blue
BLVRB	blue
BMP3	blue
BMS1	blue
BNIP1	blue
BOLA1	blue
BOLA2B	blue
BOLA3	blue
BORCS7	blue
BORCS8	blue
BPHL	blue
BRF2	blue
BRMS1	blue
BSDC1	blue
BTBD6	blue
BUD13	blue
BUD23	blue
BUD31	blue
BZW2	blue
C11orf58	blue
C12orf57	blue
C12orf75	blue
C14orf119	blue
C15orf61	blue
C16orf86	blue
C16orf91	blue
C17orf58	blue
C19orf25	blue
C1orf115	blue
C1orf174	blue
C1orf216	blue
C1orf43	blue
C1orf52	blue
C1orf53	blue
C1orf74	blue
C1QL3	blue
C3orf18	blue
C5orf15	blue
C6orf120	blue
C6orf47	blue
C6orf52	blue
C6orf89	blue
C7orf50	blue
C9orf78	blue
CADM1	blue
CAMK2D	blue
CAMLG	blue
CAP1	blue
CARD10	blue
CARHSP1	blue
CARNMT1	blue
CARS2	blue
CARTPT	blue
CASQ1	blue
CASQ2	blue
CATSPERZ	blue
CAVIN3	blue
CBLN1	blue
CBLN2	blue
CBR3	blue
CBX8	blue
CBY1	blue
CCDC103	blue
CCDC107	blue
CCDC115	blue
CCDC127	blue
CCDC167	blue
CCDC28B	blue
CCDC32	blue
CCDC34	blue
CCDC51	blue
CCDC74B	blue
CCDC89	blue
CCK	blue
CCKAR	blue
CCNB1	blue
CCNC	blue
CCNE1	blue
CCNQ	blue
CCNY	blue
CCT5	blue
CCT7	blue
CCZ1B	blue
CD151	blue
CD244	blue
CD247	blue
CD2BP2	blue
CD52	blue
CD63	blue
CD8B	blue
CDC25A	blue
CDK4	blue
CDK5RAP1	blue
CDKN2AIP	blue
CDPF1	blue
CDYL	blue
CEBPG	blue
CELF1	blue
CENPX	blue
CEP19	blue
CERK	blue
CES1	blue
CFAP20	blue
CFAP298	blue
CFAP418	blue
CFAP52	blue
CHCHD1	blue
CHCHD2	blue
CHCHD6	blue
CHKB	blue
CHRNB1	blue
CHST10	blue
CIAO1	blue
CIAO2B	blue
CIAO3	blue
CIAPIN1	blue
CIB1	blue
CIDEA	blue
CITED1	blue
CKLF	blue
CLBA1	blue
CLDND2	blue
CLEC14A	blue
CLEC3B	blue
CLPTM1L	blue
CLRN3	blue
CLTA	blue
CLTB	blue
CMC2	blue
CMTR1	blue
CNBP	blue
CNGA3	blue
CNPPD1	blue
CNPY2	blue
CNR1	blue
CNTNAP4	blue
COA1	blue
COA3	blue
COA4	blue
COA7	blue
COCH	blue
COG8	blue
COL15A1	blue
COL5A2	blue
COLEC10	blue
COMMD1	blue
COMMD4	blue
COMMD5	blue
COMMD9	blue
COMTD1	blue
COPRS	blue
COPZ1	blue
COQ10A	blue
COQ3	blue
COQ4	blue
COQ6	blue
COQ7	blue
COQ8A	blue
COQ9	blue
COX11	blue
COX14	blue
COX4I1	blue
COX5B	blue
COX6A1	blue
COX6B1	blue
COX7A1	blue
COX8A	blue
CRADD	blue
CRBN	blue
CREB3	blue
CRHBP	blue
CRIM1	blue
CRK	blue
CRNKL1	blue
CROT	blue
CRYBA2	blue
CRYM	blue
CSKMT	blue
CSRNP1	blue
CTNNA2	blue
CTSL	blue
CTSZ	blue
CUL4A	blue
CUTA	blue
CYB561D2	blue
CYB5A	blue
CYB5B	blue
CYB5D1	blue
CYB5D2	blue
CYB5R1	blue
CYFIP1	blue
CYP24A1	blue
CYP26A1	blue
CYP2C19	blue
CYP2U1	blue
CYP4X1	blue
CZIB	blue
DAP3	blue
DAXX	blue
DCAF16	blue
DCAF4	blue
DCAF8	blue
DCTD	blue
DCTN3	blue
DCTPP1	blue
DDB1	blue
DDB2	blue
DDIT3	blue
DDOST	blue
DDT	blue
DDX10	blue
DDX23	blue
DDX25	blue
DDX28	blue
DDX39A	blue
DDX39B	blue
DDX56	blue
DEF8	blue
DERL1	blue
DFFA	blue
DGAT2	blue
DGCR6	blue
DGCR6L	blue
DGKE	blue
DGKI	blue
DHDH	blue
DHRS13	blue
DHRS2	blue
DHRS4	blue
DHRS7B	blue
DHRS7C	blue
DHX58	blue
DHX8	blue
DIPK1C	blue
DKK3	blue
DMKN	blue
DNAJA2	blue
DNAJB11	blue
DNAJB2	blue
DNAJC14	blue
DNAJC17	blue
DNAJC2	blue
DNAJC24	blue
DNAJC3	blue
DNAJC7	blue
DNAL4	blue
DNASE1L1	blue
DNASE2	blue
DNPH1	blue
DOK5	blue
DOLK	blue
DPCD	blue
DPYS	blue
DRAP1	blue
DRD1	blue
DSG2	blue
DTD1	blue
DUS2	blue
DUSP12	blue
DUSP14	blue
DUSP23	blue
DUSP26	blue
DYDC2	blue
DYNC2I2	blue
DYNLRB2	blue
DYRK2	blue
EAPP	blue
EARS2	blue
EBNA1BP2	blue
EBP	blue
ECHDC2	blue
ECHS1	blue
ECI2	blue
EDEM2	blue
EDF1	blue
EDNRB	blue
EEF1AKMT4	blue
EEF2KMT	blue
EFCC1	blue
EFHC1	blue
EGFL8	blue
EGLN2	blue
EID1	blue
EID2	blue
EID2B	blue
EIF1AD	blue
EIF2B2	blue
EIF2B3	blue
EIF2B5	blue
EIF2D	blue
EIF2S3	blue
EIF3D	blue
EIF3G	blue
EIF3I	blue
EIF3L	blue
EIF4A2	blue
EIF4A3	blue
EIF4B	blue
EIF4H	blue
EIF5	blue
EIF6	blue
EIPR1	blue
ELOB	blue
ELOVL4	blue
ELP3	blue
EMC1	blue
EMC10	blue
EMC4	blue
EMG1	blue
ENDOU	blue
ENO1	blue
ENOPH1	blue
ENSA	blue
ENTPD3	blue
ENTPD6	blue
EOLA1	blue
EPHA3	blue
EPHX2	blue
ERBB4	blue
ERCC3	blue
ERCC5	blue
ERGIC3	blue
ERICH5	blue
ERLIN2	blue
ERP29	blue
ERV316A3_3q27.1a	blue
ERV316A3_Xq26.1	blue
ERVK3-1	blue
ERVLE_10p14a	blue
ESM1	blue
ETFB	blue
ETHE1	blue
EXOSC2	blue
EXOSC4	blue
EXOSC5	blue
EXOSC7	blue
EXT1	blue
EXT2	blue
FABP3	blue
FABP7	blue
FADD	blue
FAHD2A	blue
FAHD2B	blue
FAM136A	blue
FAM174A	blue
FAM20B	blue
FAM219B	blue
FAM220A	blue
FAM32A	blue
FANCA	blue
FANK1	blue
FAR2	blue
FASTKD3	blue
FATE1	blue
FBL	blue
FBXO2	blue
FBXO21	blue
FBXO6	blue
FBXW7	blue
FCRLB	blue
FDFT1	blue
FDPS	blue
FECH	blue
FEN1	blue
FES	blue
FEZ1	blue
FGF20	blue
FIP1L1	blue
FIS1	blue
FKBP1B	blue
FKBP9	blue
FKBPL	blue
FLAD1	blue
FMC1	blue
FN3KRP	blue
FNDC4	blue
FOS	blue
FOXRED1	blue
FPGT	blue
FRAT1	blue
FRMD6	blue
FTSJ1	blue
FUBP1	blue
FUCA1	blue
FUCA2	blue
FUNDC2	blue
FUOM	blue
FUT1	blue
FUZ	blue
G0S2	blue
GABARAPL1	blue
GAD1	blue
GALE	blue
GALK1	blue
GALNT11	blue
GALNT18	blue
GATB	blue
GATC	blue
GATD3	blue
GCA	blue
GCAT	blue
GCC1	blue
GCHFR	blue
GCK	blue
GCNT2	blue
GDE1	blue
GGCT	blue
GGCX	blue
GHITM	blue
GIMAP8	blue
GINS1	blue
GJB3	blue
GLE1	blue
GLIPR1	blue
GLOD4	blue
GLRA2	blue
GLRX5	blue
GLS2	blue
GLT8D2	blue
GLUL	blue
GMFG	blue
GMPPA	blue
GNE	blue
GNL2	blue
GNPDA1	blue
GOLT1A	blue
GPAT4	blue
GPD1	blue
GPN2	blue
GPR176	blue
GPR6	blue
GRB2	blue
GRIP1	blue
GRM3	blue
GRM7	blue
GRP	blue
GRWD1	blue
GSS	blue
GSTK1	blue
GSTO1	blue
GSTO2	blue
GSTP1	blue
GTF2E1	blue
GTPBP4	blue
GUCA1C	blue
GUCD1	blue
GUCY1A1	blue
GUK1	blue
GYG1	blue
H1-1	blue
H2AZ1	blue
H2BC11	blue
H2BC12	blue
H2BC13	blue
H2BC3	blue
H2BC6	blue
H2BU1	blue
H3-3A	blue
H3C1	blue
H4C15	blue
HADHA	blue
HAPLN1	blue
HAPLN3	blue
HARBI1	blue
HARLEQUIN_12q21.1	blue
HARS2	blue
HAUS7	blue
HAX1	blue
HCRTR2	blue
HDAC11	blue
HDAC3	blue
HDAC8	blue
HDDC3	blue
HDHD3	blue
HDHD5	blue
HEMK1	blue
HERPUD1	blue
HERVE_10p13a	blue
HERVK14C_1q44	blue
HERVL_4q34.1c	blue
HERVL18_11p12a	blue
HES6	blue
HEXA	blue
HGD	blue
HIBADH	blue
HJV	blue
HMGCR	blue
HML3_10q11.21a	blue
HML3_10q11.21b	blue
HML6_19q13.43b	blue
HMOX2	blue
HNRNPK	blue
HOPX	blue
HPCAL4	blue
HPS4	blue
HRH1	blue
HSBP1	blue
HSD17B10	blue
HSD17B8	blue
HSF2BP	blue
HSPA1L	blue
HSPA4	blue
HSPB3	blue
HTR2A	blue
HTR3A	blue
HTR3B	blue
HTRA2	blue
HUERSP3_1q42.12	blue
HYI	blue
ICAM3	blue
ICAM5	blue
IDH3B	blue
IFI27L1	blue
IFI27L2	blue
IFIT5	blue
IFNGR2	blue
IFT20	blue
IFT43	blue
IFT46	blue
IGFBP4	blue
IGSF1	blue
IGSF3	blue
IL1RL2	blue
IL34	blue
ILF2	blue
ILKAP	blue
ILVBL	blue
IMMP2L	blue
IMP3	blue
IMPDH2	blue
INHBE	blue
INSIG1	blue
INSM2	blue
INTS14	blue
IP6K2	blue
IQCJ-SCHIP1	blue
IRF6	blue
ISCA2	blue
ISCU	blue
ISG15	blue
ISOC2	blue
ISY1	blue
ITGA9	blue
ITPA	blue
ITPRIPL1	blue
IVNS1ABP	blue
JAGN1	blue
JOSD1	blue
JPT1	blue
JTB	blue
KARS1	blue
KBTBD4	blue
KCMF1	blue
KCNH6	blue
KCNJ16	blue
KCNK1	blue
KCNK7	blue
KCNMB4	blue
KCNS3	blue
KCTD5	blue
KDELR2	blue
KDM1A	blue
KEAP1	blue
KHDC1	blue
KIF22	blue
KIF2C	blue
KIF9	blue
KLC3	blue
KLHDC3	blue
KLHDC8B	blue
KLHDC9	blue
KLHL12	blue
KLHL13	blue
KLHL2	blue
KRT33B	blue
KRT83	blue
KRTCAP2	blue
KTI12	blue
LAMB3	blue
LAMP5	blue
LAMTOR3	blue
LAMTOR4	blue
LANCL2	blue
LARS2	blue
LBHD1	blue
LCMT2	blue
LCN15	blue
LDAF1	blue
LENG1	blue
LETMD1	blue
LGALS1	blue
LGMN	blue
LHFPL6	blue
LIN7B	blue
LIPC	blue
LMBR1L	blue
LMNB1	blue
LMO4	blue
LRRC56	blue
LRRN4CL	blue
LSM11	blue
LSM2	blue
LSM4	blue
LSM8	blue
LUM	blue
LYPD6B	blue
LYRM1	blue
LYRM2	blue
LYRM4	blue
LYZL4	blue
M1AP	blue
MACROH2A1	blue
MAD1L1	blue
MAD2L1BP	blue
MAD2L2	blue
MAF	blue
MAF1	blue
MAGED2	blue
MAGOHB	blue
MALSU1	blue
MANEAL	blue
MANF	blue
MAP2K6	blue
MAP3K4	blue
MAP3K7	blue
MAPKAP1	blue
MARCHF2	blue
MARS1	blue
MB21D2	blue
MCM2	blue
MCM3	blue
MCM4	blue
MCRS1	blue
MCUB	blue
MDFI	blue
MDH1	blue
MDP1	blue
ME3	blue
MEA1	blue
MED18	blue
MED20	blue
MED8	blue
MEDAG	blue
MEI1	blue
MER4_Yp11.2f	blue
MET	blue
METTL13	blue
METTL17	blue
METTL2A	blue
MFSD5	blue
MGMT	blue
MICOS13	blue
MICU1	blue
MIEF2	blue
MIIP	blue
MIS18A	blue
MLYCD	blue
MMAB	blue
MOAP1	blue
MOGS	blue
MORN5	blue
MPC2	blue
MPDU1	blue
MPEG1	blue
MPP1	blue
MPZL1	blue
MRC1	blue
MRFAP1L1	blue
MRGBP	blue
MRM3	blue
MRNIP	blue
MRPL11	blue
MRPL14	blue
MRPL16	blue
MRPL17	blue
MRPL18	blue
MRPL21	blue
MRPL23	blue
MRPL24	blue
MRPL27	blue
MRPL33	blue
MRPL36	blue
MRPL40	blue
MRPL43	blue
MRPL49	blue
MRPL51	blue
MRPL53	blue
MRPL54	blue
MRPL55	blue
MRPL57	blue
MRPL58	blue
MRPL9	blue
MRPS11	blue
MRPS12	blue
MRPS16	blue
MRPS17	blue
MRPS18A	blue
MRPS18C	blue
MRPS21	blue
MRPS23	blue
MRPS24	blue
MRPS27	blue
MRPS33	blue
MRPS7	blue
MRPS9	blue
MRTO4	blue
MS4A8	blue
MSRA	blue
MSRB2	blue
MTFP1	blue
MTMR14	blue
MTMR4	blue
MTRFR	blue
MX1	blue
MYDGF	blue
MYL6	blue
MYLK2	blue
MYLK3	blue
NAA30	blue
NAA38	blue
NAAA	blue
NABP2	blue
NAGK	blue
NAGLU	blue
NANS	blue
NAP1L2	blue
NAPRT	blue
NAT9	blue
NAXD	blue
NAXE	blue
NCAPH	blue
NCBP2AS2	blue
NDN	blue
NDNF	blue
NDRG3	blue
NDUFA1	blue
NDUFA10	blue
NDUFA11	blue
NDUFA12	blue
NDUFA13	blue
NDUFA2	blue
NDUFA4	blue
NDUFA6	blue
NDUFA9	blue
NDUFAB1	blue
NDUFAF1	blue
NDUFB1	blue
NDUFB2	blue
NDUFB6	blue
NDUFB7	blue
NDUFB8	blue
NDUFC1	blue
NDUFC2	blue
NDUFS1	blue
NDUFS2	blue
NDUFS6	blue
NDUFV1	blue
NDUFV3	blue
NEDD8	blue
NEDD9	blue
NEIL2	blue
NEK2	blue
NELL1	blue
NEU1	blue
NEUROD6	blue
NFS1	blue
NFU1	blue
NGB	blue
NGDN	blue
NHEJ1	blue
NIBAN2	blue
NIM1K	blue
NIP7	blue
NIPA2	blue
NMB	blue
NMBR	blue
NME1	blue
NME1-NME2	blue
NME2	blue
NME3	blue
NMNAT1	blue
NMT1	blue
NMT2	blue
NNMT	blue
NOL12	blue
NOL7	blue
NOSIP	blue
NPIPA1	blue
NPM2	blue
NPM3	blue
NPR3	blue
NPRL2	blue
NR0B1	blue
NR2C2AP	blue
NSUN5	blue
NT5C	blue
NTHL1	blue
NTMT1	blue
NTPCR	blue
NTRK2	blue
NUB1	blue
NUBP1	blue
NUBP2	blue
NUDT1	blue
NUDT16L1	blue
NUP85	blue
NUP93	blue
NUPR2	blue
NXPH2	blue
NXT1	blue
OCA2	blue
ODAD2	blue
OGDHL	blue
OGFOD1	blue
OGFOD2	blue
OLFM3	blue
OLFML3	blue
OPN3	blue
ORMDL2	blue
ORMDL3	blue
OS9	blue
OSBPL1A	blue
OSCP1	blue
OSGEP	blue
OSGIN2	blue
OVCA2	blue
OXLD1	blue
P4HA2	blue
PAAF1	blue
PACSIN2	blue
PACSIN3	blue
PAH	blue
PAMR1	blue
PARK7	blue
PCBD1	blue
PCCB	blue
PCGF1	blue
PCMT1	blue
PCOLCE2	blue
PDCD2L	blue
PDCD5	blue
PDCD6	blue
PDE6D	blue
PDE7B	blue
PDHB	blue
PDIA6	blue
PDLIM2	blue
PDP2	blue
PEBP1	blue
PEBP4	blue
PELO	blue
PET100	blue
PET117	blue
PEX11B	blue
PEX11G	blue
PEX16	blue
PEX19	blue
PFDN6	blue
PFKFB2	blue
PFKM	blue
PFN2	blue
PGK1	blue
PGM5	blue
PHB1	blue
PHKG2	blue
PHPT1	blue
PIERCE1	blue
PIGBOS1	blue
PIGV	blue
PIH1D1	blue
PIN1	blue
PISD	blue
PITHD1	blue
PJA1	blue
PKD2L1	blue
PKM	blue
PLA2G4C	blue
PLCXD2	blue
PLEKHB2	blue
[truncated: 17,613 more rows]

## Sheet: Column names
Column name	Description
ID	Canonical gene or HERV ID
moduleColor	Co-expression module, as detected within WGCNA
