# Supplementary material for: Integrating human endogenous retroviruses into transcriptome-wide association studies highlights novel risk factors for major psychiatric conditions
Source: Nat Commun. 2024 May 22;15:3803. doi: 10.1038/s41467-024-48153-z (PMC11111684; doi:10.1038/s41467-024-48153-z)
Supplement: Supplementary file 8 — Supplementary Data 5 [file 41467_2024_48153_MOESM8_ESM.xlsx]

## Sheet: Supplementary Data 5
Supplementary Data 5. Gene ontology analysis from WGCNA co-expression modules. The table shows the top 10 Bonferroni-significant GO terms enriched per module (Bonferroni adjusted P < 0.05).
Module	Rank	GO ID	GO term description	inGroups	P	Bonferroni	nCommonGenes	fracOfEffectiveClassSize	enrichmentRatio	effectiveClassSize	fracOfEffectiveSetSize	effectiveSetSize	overlapGenes
black	1	GO:1990904	ribonucleoprotein complex	GO|GO.CC|GO	1.06824e-12	3.91592e-07	106	0.109166	2.03087	971	0.13217	802	(More than 50 overlapping genes)
black	2	GO:0003723	RNA binding	GO|GO.MF|GO	2.09961e-12	7.69665e-07	166	0.170958	1.6982	971	0.110519	1502	(More than 50 overlapping genes)
black	3	GO:0032991	protein-containing complex	GO|GO.CC|GO	1.6843e-10	6.17425e-05	388	0.399588	1.30058	971	0.0846422	4584	(More than 50 overlapping genes)
black	4	GO:0000377	RNA splicing, via transesterification reactions with bulged adenosine as nucleophile	GO|GO.BP|GO	3.72223e-10	0.000136448	52	0.053553	2.54462	971	0.165605	314	(More than 50 overlapping genes)
black	5	GO:0000398	mRNA splicing, via spliceosome	GO|GO.BP|GO	3.72223e-10	0.000136448	52	0.053553	2.54462	971	0.165605	314	(More than 50 overlapping genes)
black	6	GO:0005681	spliceosomal complex	GO|GO.CC|GO	4.29008e-10	0.000157264	36	0.0370752	3.17909	971	0.206897	174	1153 (CIRBP)|3187 (HNRNPH1)|4116 (MAGOH)|4236 (MFAP1)|4809 (SNU13)...
black	7	GO:0000375	RNA splicing, via transesterification reactions	GO|GO.BP|GO	5.28235e-10	0.000193638	52	0.053553	2.52054	971	0.164038	317	(More than 50 overlapping genes)
black	8	GO:0008380	RNA splicing	GO|GO.BP|GO	9.44529e-10	0.000346242	60	0.061792	2.30484	971	0.15	400	(More than 50 overlapping genes)
black	9	GO:0098798	mitochondrial protein complex	GO|GO.CC|GO	2.06064e-09	0.00075538	42	0.0432544	2.73456	971	0.177966	236	293 (SLC25A6)|506 (ATP5F1B)|516 (ATP5MC1)|518 (ATP5MC3)|522 (ATP5PF)...
black	10	GO:0009161	ribonucleoside monophosphate metabolic process	GO|GO.BP|GO	3.83003e-09	0.001404	49	0.0504634	2.4605	971	0.160131	306	116 (ADCYAP1)|142 (PARP1)|351 (APP)|481 (ATP1B1)|506 (ATP5F1B)...
blue	1	GO:0044429	mitochondrial part	GO|GO.CC|GO	2.94104e-40	1.07811e-34	236	0.150895	2.39506	1564	0.251064	940	(More than 50 overlapping genes)
blue	2	GO:0005739	mitochondrion	GO|GO.CC|GO	2.474e-37	9.06909e-32	304	0.194373	2.03798	1564	0.213633	1423	(More than 50 overlapping genes)
blue	3	GO:0005740	mitochondrial envelope	GO|GO.CC|GO	1.50499e-36	5.51692e-31	184	0.117647	2.61204	1564	0.27381	672	(More than 50 overlapping genes)
blue	4	GO:0031966	mitochondrial membrane	GO|GO.CC|GO	7.06773e-34	2.59086e-28	172	0.109974	2.60035	1564	0.272583	631	(More than 50 overlapping genes)
blue	5	GO:0005743	mitochondrial inner membrane	GO|GO.CC|GO	1.0328e-32	3.78598e-27	132	0.084399	2.99105	1564	0.313539	421	(More than 50 overlapping genes)
blue	6	GO:0098798	mitochondrial protein complex	GO|GO.CC|GO	1.12734e-32	4.13255e-27	94	0.0601023	3.79969	1564	0.398305	236	(More than 50 overlapping genes)
blue	7	GO:0019866	organelle inner membrane	GO|GO.CC|GO	2.98319e-30	1.09357e-24	137	0.0875959	2.7807	1564	0.291489	470	(More than 50 overlapping genes)
blue	8	GO:0031967	organelle envelope	GO|GO.CC|GO	1.61966e-25	5.93728e-20	224	0.143223	1.9878	1564	0.208372	1075	(More than 50 overlapping genes)
blue	9	GO:0031975	envelope	GO|GO.CC|GO	1.61966e-25	5.93728e-20	224	0.143223	1.9878	1564	0.208372	1075	(More than 50 overlapping genes)
blue	10	GO:0044455	mitochondrial membrane part	GO|GO.CC|GO	1.68584e-24	6.17989e-19	75	0.047954	3.59534	1564	0.376884	199	(More than 50 overlapping genes)
brown	1	GO:0044446	intracellular organelle part	GO|GO.CC|GO	6.97513e-12	2.55691e-06	790	0.625495	1.16933	1263	0.0989851	7981	(More than 50 overlapping genes)
brown	2	GO:0044422	organelle part	GO|GO.CC|GO	7.64559e-12	2.80269e-06	809	0.640538	1.16348	1263	0.0984904	8214	(More than 50 overlapping genes)
brown	3	GO:0044444	cytoplasmic part	GO|GO.CC|GO	2.84382e-11	1.04248e-05	815	0.645289	1.15634	1263	0.0978861	8326	(More than 50 overlapping genes)
brown	4	GO:0006605	protein targeting	GO|GO.BP|GO	1.55606e-10	5.70414e-05	74	0.0585907	2.15845	1263	0.182716	405	(More than 50 overlapping genes)
brown	5	GO:0005622	intracellular	GO|GO.CC|GO	3.96282e-10	0.000145267	1091	0.863816	1.07995	1263	0.0914195	11934	(More than 50 overlapping genes)
brown	6	GO:0043603	cellular amide metabolic process	GO|GO.BP|GO	4.18076e-10	0.000153257	137	0.108472	1.68583	1263	0.142708	960	(More than 50 overlapping genes)
brown	7	GO:0044424	intracellular part	GO|GO.CC|GO	4.70252e-10	0.000172383	1090	0.863025	1.07978	1263	0.0914046	11925	(More than 50 overlapping genes)
brown	8	GO:0005737	cytoplasm	GO|GO.CC|GO	5.72924e-10	0.00021002	921	0.729216	1.11818	1263	0.0946557	9730	(More than 50 overlapping genes)
brown	9	GO:1990904	ribonucleoprotein complex	GO|GO.CC|GO	6.18942e-10	0.000226889	119	0.0942201	1.75282	1263	0.148379	802	(More than 50 overlapping genes)
brown	10	GO:0044391	ribosomal subunit	GO|GO.CC|GO	1.17398e-09	0.000430353	42	0.0332542	2.74117	1263	0.232044	181	4736 (RPL10A)|5935 (RBM3)|6129 (RPL7)|6136 (RPL12)|6138 (RPL15)...
cyan	1	GO:0071944	cell periphery	GO|GO.CC|GO	4.79278e-11	1.75692e-05	174	0.428571	1.53377	406	0.0417366	4169	(More than 50 overlapping genes)
cyan	2	GO:0005886	plasma membrane	GO|GO.CC|GO	1.19957e-09	0.000439734	166	0.408867	1.50069	406	0.0408364	4065	(More than 50 overlapping genes)
cyan	3	GO:0048709	oligodendrocyte differentiation	GO|GO.BP|GO	1.62696e-09	0.000596403	16	0.0394089	6.68159	406	0.181818	88	443 (ASPA)|666 (BOK)|928 (CD9)|1267 (CNP)|1902 (LPAR1)|2934 (GSN)...
cyan	4	GO:0042552	myelination	GO|GO.BP|GO	4.50431e-09	0.00165117	18	0.044335	5.46676	406	0.14876	121	443 (ASPA)|928 (CD9)|1902 (LPAR1)|4099 (MAG)|4118 (MAL)|5354 (PLP1)...
cyan	5	GO:0007272	ensheathment of neurons	GO|GO.BP|GO	5.88865e-09	0.00215864	18	0.044335	5.37787	406	0.146341	123	443 (ASPA)|928 (CD9)|1902 (LPAR1)|4099 (MAG)|4118 (MAL)|5354 (PLP1)...
cyan	6	GO:0008366	axon ensheathment	GO|GO.BP|GO	5.88865e-09	0.00215864	18	0.044335	5.37787	406	0.146341	123	443 (ASPA)|928 (CD9)|1902 (LPAR1)|4099 (MAG)|4118 (MAL)|5354 (PLP1)...
cyan	7	GO:0042063	gliogenesis	GO|GO.BP|GO	1.81843e-08	0.00666591	25	0.0615764	3.70451	406	0.100806	248	443 (ASPA)|666 (BOK)|928 (CD9)|1267 (CNP)|1902 (LPAR1)|2065 (ERBB3)...
cyan	8	GO:0010001	glial cell differentiation	GO|GO.BP|GO	5.2596e-08	0.0192804	21	0.0517241	4.06171	406	0.110526	190	443 (ASPA)|666 (BOK)|928 (CD9)|1267 (CNP)|1902 (LPAR1)|2065 (ERBB3)...
cyan	9	GO:0044421	extracellular region part	GO|GO.CC|GO	6.00559e-08	0.0220151	113	0.278325	1.60892	406	0.0437815	2581	(More than 50 overlapping genes)
cyan	10	GO:0045177	apical part of cell	GO|GO.CC|GO	9.23733e-08	0.0338618	27	0.0665025	3.22148	406	0.0876623	308	358 (AQP1)|760 (CA2)|928 (CD9)|960 (CD44)|1515 (CTSV)|2065 (ERBB3)...
green	1	GO:0090304	nucleic acid metabolic process	GO|GO.BP|GO	9.91838e-14	3.63584e-08	444	0.392226	1.33516	1132	0.1013	4383	(More than 50 overlapping genes)
green	2	GO:0003677	DNA binding	GO|GO.MF|GO	5.72057e-13	2.09702e-07	236	0.208481	1.54907	1132	0.11753	2008	(More than 50 overlapping genes)
green	3	GO:0005634	nucleus	GO|GO.CC|GO	5.7908e-13	2.12277e-07	587	0.518551	1.24286	1132	0.0942972	6225	(More than 50 overlapping genes)
green	4	GO:0006139	nucleobase-containing compound metabolic process	GO|GO.BP|GO	9.23553e-12	3.38552e-06	482	0.425795	1.27747	1132	0.0969234	4973	(More than 50 overlapping genes)
green	5	GO:0046483	heterocycle metabolic process	GO|GO.BP|GO	4.93052e-11	1.80741e-05	488	0.431095	1.26191	1132	0.0957426	5097	(More than 50 overlapping genes)
green	6	GO:0006725	cellular aromatic compound metabolic process	GO|GO.BP|GO	6.85847e-11	2.51415e-05	490	0.432862	1.25844	1132	0.0954793	5132	(More than 50 overlapping genes)
green	7	GO:0003676	nucleic acid binding	GO|GO.MF|GO	1.00085e-10	3.66888e-05	346	0.305654	1.34842	1132	0.102306	3382	(More than 50 overlapping genes)
green	8	GO:0016070	RNA metabolic process	GO|GO.BP|GO	1.12535e-10	4.12526e-05	389	0.34364	1.3143	1132	0.099718	3901	(More than 50 overlapping genes)
green	9	GO:1901360	organic cyclic compound metabolic process	GO|GO.BP|GO	3.31945e-10	0.000121683	499	0.440813	1.24234	1132	0.0942577	5294	(More than 50 overlapping genes)
green	10	GO:0000981	DNA-binding transcription factor activity, RNA polymerase II-specific	GO|GO.MF|GO	4.56352e-10	0.000167288	153	0.135159	1.6289	1132	0.123586	1238	(More than 50 overlapping genes)
greenyellow	1	GO:0006955	immune response	GO|GO.BP|GO	1.13432e-93	4.15816e-88	268	0.38897	3.79061	689	0.175049	1531	(More than 50 overlapping genes)
greenyellow	2	GO:0002376	immune system process	GO|GO.BP|GO	1.89509e-87	6.94695e-82	318	0.461538	3.02555	689	0.139719	2276	(More than 50 overlapping genes)
greenyellow	3	GO:0006952	defense response	GO|GO.BP|GO	2.5213e-80	9.24248e-75	223	0.323657	4.0008	689	0.184756	1207	(More than 50 overlapping genes)
greenyellow	4	GO:0002252	immune effector process	GO|GO.BP|GO	1.93126e-63	7.07955e-58	178	0.258345	4.05738	689	0.187368	950	(More than 50 overlapping genes)
greenyellow	5	GO:0002682	regulation of immune system process	GO|GO.BP|GO	6.39902e-58	2.34573e-52	193	0.280116	3.47988	689	0.160699	1201	(More than 50 overlapping genes)
greenyellow	6	GO:0045087	innate immune response	GO|GO.BP|GO	2.11822e-56	7.76489e-51	142	0.206096	4.56224	689	0.210682	674	(More than 50 overlapping genes)
greenyellow	7	GO:0001775	cell activation	GO|GO.BP|GO	6.70903e-54	2.45937e-48	181	0.2627	3.4778	689	0.160603	1127	(More than 50 overlapping genes)
greenyellow	8	GO:0045321	leukocyte activation	GO|GO.BP|GO	2.58329e-52	9.46973e-47	168	0.243832	3.62709	689	0.167498	1003	(More than 50 overlapping genes)
greenyellow	9	GO:0050776	regulation of immune response	GO|GO.BP|GO	7.01285e-52	2.57074e-46	147	0.213353	4.07583	689	0.18822	781	(More than 50 overlapping genes)
greenyellow	10	GO:0006954	inflammatory response	GO|GO.BP|GO	9.80349e-52	3.59372e-46	124	0.179971	4.82077	689	0.222621	557	(More than 50 overlapping genes)
lightcyan	1	GO:0097458	neuron part	GO|GO.CC|GO	2.37367e-18	8.70131e-13	88	0.275	2.66083	320	0.0570687	1542	(More than 50 overlapping genes)
lightcyan	2	GO:0045202	synapse	GO|GO.CC|GO	5.70814e-18	2.09247e-12	71	0.221875	3.0737	320	0.0659239	1077	(More than 50 overlapping genes)
lightcyan	3	GO:0044456	synapse part	GO|GO.CC|GO	1.54798e-17	5.67453e-12	62	0.19375	3.36134	320	0.072093	860	(More than 50 overlapping genes)
lightcyan	4	GO:0097060	synaptic membrane	GO|GO.CC|GO	6.6188e-15	2.42629e-09	38	0.11875	4.49683	320	0.0964467	394	88 (ACTN2)|287 (ANK2)|1007 (CDH9)|1740 (DLG2)|1949 (EFNB3)...
lightcyan	5	GO:0071944	cell periphery	GO|GO.CC|GO	1.95713e-14	7.17438e-09	153	0.478125	1.71111	320	0.0366994	4169	(More than 50 overlapping genes)
lightcyan	6	GO:0098794	postsynapse	GO|GO.CC|GO	2.94239e-14	1.07861e-08	45	0.140625	3.68092	320	0.0789474	570	88 (ACTN2)|287 (ANK2)|476 (ATP1A1)|659 (BMPR2)|1007 (CDH9)...
lightcyan	7	GO:0045211	postsynaptic membrane	GO|GO.CC|GO	4.84432e-14	1.77581e-08	32	0.1	5.02357	320	0.107744	297	88 (ACTN2)|287 (ANK2)|1007 (CDH9)|1740 (DLG2)|1949 (EFNB3)...
lightcyan	8	GO:0043005	neuron projection	GO|GO.CC|GO	1.7011e-13	6.23581e-08	66	0.20625	2.64142	320	0.0566524	1165	(More than 50 overlapping genes)
lightcyan	9	GO:0034702	ion channel complex	GO|GO.CC|GO	1.9835e-13	7.27104e-08	29	0.090625	5.30245	320	0.113725	255	783 (CACNB2)|785 (CACNB4)|801 (CALM1)|1740 (DLG2)|2280 (FKBP1A)...
lightcyan	10	GO:1902495	transmembrane transporter complex	GO|GO.CC|GO	2.25306e-13	8.25916e-08	30	0.09375	5.08636	320	0.109091	275	476 (ATP1A1)|783 (CACNB2)|785 (CACNB4)|801 (CALM1)|1740 (DLG2)...
magenta	1	GO:0007156	homophilic cell adhesion via plasma membrane adhesion molecules	GO|GO.BP|GO	2.30004e-09	0.000843139	21	0.0488372	4.8255	430	0.139073	151	1826 (DSCAM)|9620 (CELSR1)|22997 (IGSF9B)|54549 (SDK2)|54825 (CDHR2)...
midnightblue	1	GO:0005634	nucleus	GO|GO.CC|GO	5.30832e-08	0.019459	232	0.544601	1.30529	426	0.0372691	6225	(More than 50 overlapping genes)
pink	1	GO:0007399	nervous system development	GO|GO.BP|GO	3.948e-15	1.44724e-09	208	0.230599	1.67749	902	0.101414	2051	(More than 50 overlapping genes)
pink	2	GO:0022008	neurogenesis	GO|GO.BP|GO	2.53602e-13	9.29642e-08	152	0.168514	1.7946	902	0.108494	1401	(More than 50 overlapping genes)
pink	3	GO:0048699	generation of neurons	GO|GO.BP|GO	4.54302e-12	1.66536e-06	141	0.156319	1.77766	902	0.10747	1312	(More than 50 overlapping genes)
pink	4	GO:0030182	neuron differentiation	GO|GO.BP|GO	5.72823e-12	2.09983e-06	130	0.144124	1.82541	902	0.110357	1178	(More than 50 overlapping genes)
pink	5	GO:0048731	system development	GO|GO.BP|GO	3.03975e-11	1.1143e-05	319	0.353659	1.37161	902	0.0829218	3847	(More than 50 overlapping genes)
pink	6	GO:0048468	cell development	GO|GO.BP|GO	1.33675e-10	4.9002e-05	175	0.194013	1.58613	902	0.0958904	1825	(More than 50 overlapping genes)
pink	7	GO:0007275	multicellular organism development	GO|GO.BP|GO	1.51141e-09	0.000554048	340	0.37694	1.31033	902	0.0792171	4292	(More than 50 overlapping genes)
pink	8	GO:0009653	anatomical structure morphogenesis	GO|GO.BP|GO	6.80912e-09	0.00249606	195	0.216186	1.4668	902	0.0886767	2199	(More than 50 overlapping genes)
pink	9	GO:0048856	anatomical structure development	GO|GO.BP|GO	7.58631e-09	0.00278096	362	0.40133	1.27673	902	0.0771855	4690	(More than 50 overlapping genes)
pink	10	GO:0031175	neuron projection development	GO|GO.BP|GO	1.15832e-08	0.00424611	95	0.105322	1.8	902	0.10882	873	(More than 50 overlapping genes)
purple	1	GO:0042254	ribosome biogenesis	GO|GO.BP|GO	1.3367e-08	0.00490002	39	0.0511811	2.70788	762	0.138298	282	2483 (FRG1)|4927 (NUP88)|6041 (RNASEL)|6059 (ABCE1)|6125 (RPL5)...
purple	2	GO:0070647	protein modification by small protein conjugation or removal	GO|GO.BP|GO	8.03458e-08	0.0294528	90	0.11811	1.76044	762	0.0899101	1001	(More than 50 overlapping genes)
purple	3	GO:0022613	ribonucleoprotein complex biogenesis	GO|GO.BP|GO	9.66519e-08	0.0354303	50	0.0656168	2.21996	762	0.113379	441	2483 (FRG1)|3646 (EIF3E)|4686 (NCBP1)|4848 (CNOT2)|4927 (NUP88)...
tan	1	GO:0005201	extracellular matrix structural constituent	GO|GO.MF|GO	4.3043e-08	0.0157785	22	0.0337942	3.87853	651	0.169231	130	1282 (COL4A1)|1284 (COL4A2)|1289 (COL5A1)|1292 (COL6A2)|1294 (COL7A1)...
tan	2	GO:0030020	extracellular matrix structural constituent conferring tensile strength	GO|GO.MF|GO	5.69494e-08	0.0208763	12	0.0184332	7.05187	651	0.307692	39	1282 (COL4A1)|1284 (COL4A2)|1289 (COL5A1)|1292 (COL6A2)|1294 (COL7A1)...
tan	3	GO:0005581	collagen trimer	GO|GO.CC|GO	7.43657e-08	0.0272607	16	0.0245776	5.02325	651	0.219178	73	1282 (COL4A1)|1284 (COL4A2)|1289 (COL5A1)|1292 (COL6A2)|1294 (COL7A1)...
turquoise	1	GO:0050907	detection of chemical stimulus involved in sensory perception	GO|GO.BP|GO	5.81912e-27	2.13315e-21	39	0.0281182	7.23318	1387	0.672414	58	2780 (GNAT2)|5304 (PIP)|7442 (TRPV1)|7932 (OR2H2)|8590 (OR6A2)...
turquoise	2	GO:0009593	detection of chemical stimulus	GO|GO.BP|GO	1.64412e-21	6.02695e-16	42	0.0302812	5.31524	1387	0.494118	85	721 (C4B)|2780 (GNAT2)|5304 (PIP)|6262 (RYR2)|7043 (TGFB3)...
turquoise	3	GO:0007606	sensory perception of chemical stimulus	GO|GO.BP|GO	1.55473e-20	5.69926e-15	42	0.0302812	5.07635	1387	0.47191	89	2780 (GNAT2)|5304 (PIP)|7442 (TRPV1)|7932 (OR2H2)|8590 (OR6A2)...
turquoise	4	GO:0050906	detection of stimulus involved in sensory perception	GO|GO.BP|GO	1.30203e-17	4.77293e-12	42	0.0302812	4.38636	1387	0.407767	103	2780 (GNAT2)|5304 (PIP)|7442 (TRPV1)|7932 (OR2H2)|8590 (OR6A2)...
turquoise	5	GO:0004984	olfactory receptor activity	GO|GO.MF|GO	8.87077e-15	3.25181e-09	21	0.0151406	7.0593	1387	0.65625	32	7932 (OR2H2)|8590 (OR6A2)|26246 (OR2L2)|26531 (OR11A1)|79345 (OR51B2)...
turquoise	6	GO:0050911	detection of chemical stimulus involved in sensory perception of smell	GO|GO.BP|GO	8.87077e-15	3.25181e-09	21	0.0151406	7.0593	1387	0.65625	32	7932 (OR2H2)|8590 (OR6A2)|26246 (OR2L2)|26531 (OR11A1)|79345 (OR51B2)...
turquoise	7	GO:0004930	G protein-coupled receptor activity	GO|GO.MF|GO	1.92221e-14	7.04636e-09	77	0.0555155	2.50239	1387	0.232628	331	(More than 50 overlapping genes)
turquoise	8	GO:0051606	detection of stimulus	GO|GO.BP|GO	4.29992e-13	1.57625e-07	58	0.0418169	2.76065	1387	0.256637	226	(More than 50 overlapping genes)
turquoise	9	GO:0033038	bitter taste receptor activity	GO|GO.MF|GO	4.71025e-13	1.72666e-07	13	0.00937275	9.98867	1387	0.928571	14	50831 (TAS2R3)|50835 (TAS2R9)|50837 (TAS2R7)|50838 (TAS2R13)...
turquoise	10	GO:0007608	sensory perception of smell	GO|GO.BP|GO	5.15035e-13	1.88799e-07	24	0.0173035	5.37851	1387	0.5	48	7932 (OR2H2)|8590 (OR6A2)|26246 (OR2L2)|26531 (OR11A1)|79345 (OR51B2)...
yellow	1	GO:0032502	developmental process	GO|GO.BP|GO	1.9456e-23	7.1321e-18	558	0.468908	1.39782	1190	0.111489	5005	(More than 50 overlapping genes)
yellow	2	GO:0007275	multicellular organism development	GO|GO.BP|GO	3.70329e-23	1.35754e-17	495	0.415966	1.446	1190	0.115331	4292	(More than 50 overlapping genes)
yellow	3	GO:0032501	multicellular organismal process	GO|GO.BP|GO	5.3812e-23	1.97262e-17	614	0.515966	1.35341	1190	0.107947	5688	(More than 50 overlapping genes)
yellow	4	GO:0048856	anatomical structure development	GO|GO.BP|GO	1.12809e-22	4.1353e-17	528	0.443697	1.41151	1190	0.11258	4690	(More than 50 overlapping genes)
yellow	5	GO:0048869	cellular developmental process	GO|GO.BP|GO	8.79133e-22	3.22269e-16	411	0.345378	1.50939	1190	0.120387	3414	(More than 50 overlapping genes)
yellow	6	GO:0050789	regulation of biological process	GO|GO.BP|GO	1.01821e-21	3.73253e-16	874	0.734454	1.2079	1190	0.0963404	9072	(More than 50 overlapping genes)
yellow	7	GO:0043565	sequence-specific DNA binding	GO|GO.MF|GO	4.4617e-21	1.63555e-15	148	0.12437	2.21168	1190	0.1764	839	(More than 50 overlapping genes)
yellow	8	GO:0050794	regulation of cellular process	GO|GO.BP|GO	1.32886e-20	4.87127e-15	829	0.696639	1.21951	1190	0.0972662	8523	(More than 50 overlapping genes)
yellow	9	GO:0050793	regulation of developmental process	GO|GO.BP|GO	4.76623e-20	1.74719e-14	284	0.238655	1.66312	1190	0.132648	2141	(More than 50 overlapping genes)
yellow	10	GO:0051239	regulation of multicellular organismal process	GO|GO.BP|GO	5.22062e-20	1.91375e-14	328	0.27563	1.58474	1190	0.126397	2595	(More than 50 overlapping genes)

## Sheet: Column names
Column name	Description
Module	Co-expression module name
Rank	Rank of significant result
GO ID	Gene ontology (GO) term ID
GO term description	Gene ontology (GO) term description
inGroups	Name of gene set library (CC: celular component; BP: biological process; MF: molecular function)
P	P value
Bonferroni	Bonferroni corrected P value
nCommonGenes	number pf overlapping genes between the gene set and the module
fracOfEffectiveClassSize	ratio of the overlapping genes and the size of module
enrichmentRatio	Enrichment ratio
effectiveClassSize	module size
fracOfEffectiveSetSize	ratio of overlapping genes and the gene set size
effectiveSetSize	size of the gene set
overlapGenes	Symbols of overlapping genes
